# Supplementary material for: ﻿Six new species and a new synonym of the mesh-web spider genus Sudesna Lehtinen, 1967 (Araneae, Dictynidae) from China
Source: Zookeys. 2025 Apr 9;1234:127–49. doi: 10.3897/zookeys.1234.145300 (PMC12004077; doi:10.3897/zookeys.1234.145300)
Supplement: XML Treatment for Sudesna dali [file zookeys.1234.145300-treatment3.xml]

<!DOCTYPE tp:taxon-treatment
  PUBLIC "-//TaxonX//DTD Taxonomic Treatment Publishing DTD v0 20100105//EN" "tax-treatment-NSO.dtd">
<tp:taxon-treatment xmlns:tp="http://www.plazi.org/taxpub"><tp:treatment-meta><kwd-group><label>Taxon classification</label><kwd>
                <named-content content-type="kingdom">Animalia</named-content>
              </kwd><kwd>
                <named-content content-type="order">Araneae</named-content>
              </kwd><kwd>
                <named-content content-type="family">Dictynidae</named-content>
              </kwd></kwd-group><mixed-citation publication-type="journal"><person-group><name><surname>Wang</surname><given-names>Lu-Yu</given-names></name><name><surname>Peng</surname><given-names>Xian-Jin</given-names></name><name><surname>Zhang</surname><given-names>Zhi-Sheng</given-names></name></person-group><article-title>﻿Six new species and a new synonym of the mesh-web spider genus <italic><tp:taxon-name><tp:taxon-name-part taxon-name-part-type="genus" reg="Sudesna">Sudesna</tp:taxon-name-part></tp:taxon-name></italic> Lehtinen, 1967 (<tp:taxon-name><tp:taxon-name-part taxon-name-part-type="order">Araneae</tp:taxon-name-part></tp:taxon-name>, <tp:taxon-name><tp:taxon-name-part taxon-name-part-type="family">Dictynidae</tp:taxon-name-part></tp:taxon-name>) from China</article-title><source>Zookeys</source><day>09</day><month>04</month><year>2025</year><volume>1234</volume><fpage>127</fpage><lpage>149</lpage><pub-id pub-id-type="doi">10.3897/zookeys.1234.145300</pub-id></mixed-citation></tp:treatment-meta><tp:nomenclature><label>﻿</label><tp:taxon-name>
              <object-id xmlns:xlink="http://www.w3.org/1999/xlink" content-type="arpha" xlink:type="simple">2D4F6880-5E9E-50F1-AD91-58A02A6BFB29</object-id>
              <tp:taxon-name-part taxon-name-part-type="genus" reg="Sudesna">Sudesna</tp:taxon-name-part>
              <tp:taxon-name-part taxon-name-part-type="species" reg="dali">dali</tp:taxon-name-part>
              <object-id xmlns:xlink="http://www.w3.org/1999/xlink" content-type="zoobank" xlink:type="simple">https://zoobank.org/CE4698DA-3BB0-4BFF-8815-C8C8F84B0AF9</object-id>
            </tp:taxon-name><tp:taxon-status xmlns:xlink="http://www.w3.org/1999/xlink" xlink:type="simple">sp. nov.</tp:taxon-status><xref ref-type="fig" rid="F3">Figs 3</xref><xref ref-type="fig" rid="F4">, 4</xref><xref ref-type="fig" rid="F15">, 15 (大理苏蛛)</xref></tp:nomenclature><tp:treatment-sec sec-type="type material" id="SECID0EEUAE"><title>Type material.</title><p><bold><italic>Holotype</italic></bold> ♂ (<abbrev xmlns:xlink="http://www.w3.org/1999/xlink" content-type="institution" xlink:title="Collection of Spiders, School of Life Sciences, Southwest University, Chongqing, China" id="ABBRID0EPUAE" xlink:type="simple">SWUC</abbrev>-T-DI-15-01); <bold>Yunnan Province</bold>; Dali City, Mount Cangshan, Dapoqing; <named-content xmlns:xlink="http://www.w3.org/1999/xlink" content-type="dwc:verbatimCoordinates" xlink:type="simple"><named-content content-type="geo-json" specific-use="{&#34;type&#34;:&#34;Point&#34;,&#34;coordinates&#34;:[100.135833,25.583056]}" id="NCID0EZUAE" xlink:type="simple">25°34′59″N, 100°08′09″E</named-content></named-content>; elev. 2500 m; 8 November 2009; T.B. Yang leg. <bold><italic>Paratypes</italic></bold>: 1 ♂ 3 ♀ (<abbrev xmlns:xlink="http://www.w3.org/1999/xlink" content-type="institution" xlink:title="Collection of Spiders, School of Life Sciences, Southwest University, Chongqing, China" id="ABBRID0EBVAE" xlink:type="simple">SWUC</abbrev>-T-DI-15-02 to 05); same data as for holotype • 3 ♂ 2 ♀ (<abbrev xmlns:xlink="http://www.w3.org/1999/xlink" content-type="institution" xlink:title="Collection of Spiders, School of Life Sciences, Southwest University, Chongqing, China" id="ABBRID0EGVAE" xlink:type="simple">SWUC</abbrev>-T-DI-15-06 to 10); Mount Cangshan, Yujufeng; <named-content xmlns:xlink="http://www.w3.org/1999/xlink" content-type="dwc:verbatimCoordinates" xlink:type="simple"><named-content content-type="geo-json" specific-use="{&#34;type&#34;:&#34;Point&#34;,&#34;coordinates&#34;:[100.119167,25.703889]}" id="NCID0EOVAE" xlink:type="simple">25°42′14″N, 100°07′09″E</named-content></named-content>; elev. 2700 m; 10 April 2011; L. Yang leg. • 2 ♀ (<abbrev xmlns:xlink="http://www.w3.org/1999/xlink" content-type="institution" xlink:title="Collection of Spiders, School of Life Sciences, Southwest University, Chongqing, China" id="ABBRID0ETVAE" xlink:type="simple">SWUC</abbrev>-T-DI-15-11 to 12); Mount Cangshan; elev. 2500 m; 15 January 2009; Z.Z. Yang leg. • 4 ♂ 16 ♀ (<abbrev xmlns:xlink="http://www.w3.org/1999/xlink" content-type="institution" xlink:title="Collection of Spiders, School of Life Sciences, Southwest University, Chongqing, China" id="ABBRID0EYVAE" xlink:type="simple">SWUC</abbrev>-T-DI-15-13 to 32); Mount Cangshan, Xieyangfeng; <named-content xmlns:xlink="http://www.w3.org/1999/xlink" content-type="dwc:verbatimCoordinates" xlink:type="simple"><named-content content-type="geo-json" specific-use="{&#34;type&#34;:&#34;Point&#34;,&#34;coordinates&#34;:[100.186389,25.601111]}" id="NCID0EAWAE" xlink:type="simple">25°36′04″N, 100°11′11″E</named-content></named-content>; elev. 2559 m; 14 June 2011; K.C. Zhang leg. • 1 ♂ (<abbrev xmlns:xlink="http://www.w3.org/1999/xlink" content-type="institution" xlink:title="Collection of Spiders, School of Life Sciences, Southwest University, Chongqing, China" id="ABBRID0EFWAE" xlink:type="simple">SWUC</abbrev>-T-DI-15-33); Mount Cangshan, Xieyangfeng; <named-content xmlns:xlink="http://www.w3.org/1999/xlink" content-type="dwc:verbatimCoordinates" xlink:type="simple"><named-content content-type="geo-json" specific-use="{&#34;type&#34;:&#34;Point&#34;,&#34;coordinates&#34;:[100.186944,25.598333]}" id="NCID0ENWAE" xlink:type="simple">25°35′54″N, 100°11′13″E</named-content></named-content>; elev. 2700 m; 14 June 2011; Z.X. Bao leg. • 1 ♂ (<abbrev xmlns:xlink="http://www.w3.org/1999/xlink" content-type="institution" xlink:title="Collection of Spiders, School of Life Sciences, Southwest University, Chongqing, China" id="ABBRID0ESWAE" xlink:type="simple">SWUC</abbrev>-T-DI-15-34); Mount Cangshan; Xieyangfeng; <named-content xmlns:xlink="http://www.w3.org/1999/xlink" content-type="dwc:verbatimCoordinates" xlink:type="simple"><named-content content-type="geo-json" specific-use="{&#34;type&#34;:&#34;Point&#34;,&#34;coordinates&#34;:[100.185278,25.599444]}" id="NCID0E1WAE" xlink:type="simple">25°35′58″N, 100°11′7″E</named-content></named-content>; elev. 2500 m; 10 April 2011; N.J. Li leg. • 1 ♂ 1 ♀ (<abbrev xmlns:xlink="http://www.w3.org/1999/xlink" content-type="institution" xlink:title="Collection of Spiders, School of Life Sciences, Southwest University, Chongqing, China" id="ABBRID0E6WAE" xlink:type="simple">SWUC</abbrev>-T-DI-15-35 to 36); Mount Cangshan, Xieyangfeng; <named-content xmlns:xlink="http://www.w3.org/1999/xlink" content-type="dwc:verbatimCoordinates" xlink:type="simple"><named-content content-type="geo-json" specific-use="{&#34;type&#34;:&#34;Point&#34;,&#34;coordinates&#34;:[100.186944,25.598333]}" id="NCID0EHXAE" xlink:type="simple">25°35′54″N, 100°11′13″E</named-content></named-content>; elev. 2615 m; 15 January 2009; Z.Z. Yang leg.</p></tp:treatment-sec><tp:treatment-sec sec-type="etymology" id="SECID0EMXAE"><title>Etymology.</title><p>The specific name is derived from the county where the type locality is located; used as a noun in apposition.</p></tp:treatment-sec><tp:treatment-sec sec-type="diagnosis" id="SECID0ERXAE"><title>Diagnosis.</title><p>This new species is similar to <italic><tp:taxon-name><tp:taxon-name-part taxon-name-part-type="genus" reg="Sudesna">S.</tp:taxon-name-part><tp:taxon-name-part taxon-name-part-type="species" reg="hainan">hainan</tp:taxon-name-part></tp:taxon-name></italic> sp. nov. (Figs <xref ref-type="fig" rid="F7">7</xref>, <xref ref-type="fig" rid="F8">8</xref>) in having a semicircular embolus and short copulatory ducts, but it can be distinguished by the triangular (dorsal view) retrolateral tibial apophysis (vs semicircular, lamellate), the finger-shaped and untwisted posterior arm (PA) of the conductor (vs somewhat S-shaped) (Figs <xref ref-type="fig" rid="F3">3A–C</xref>, <xref ref-type="fig" rid="F4">4C–E</xref>), and the absence of a stem of the spermathecal head (vs present) (Figs <xref ref-type="fig" rid="F3">3E</xref>, <xref ref-type="fig" rid="F4">4G</xref>).</p><fig id="F3" position="float" orientation="portrait"><object-id xmlns:xlink="http://www.w3.org/1999/xlink" content-type="doi" xlink:type="simple">10.3897/zookeys.1234.145300.figure3</object-id><object-id xmlns:xlink="http://www.w3.org/1999/xlink" content-type="arpha" xlink:type="simple">1BE473F9-8A89-5FA5-929A-488CB8BDB28E</object-id><label>Figure 3.</label><caption><p><italic><tp:taxon-name><tp:taxon-name-part taxon-name-part-type="genus" reg="Sudesna">Sudesna</tp:taxon-name-part><tp:taxon-name-part taxon-name-part-type="species" reg="dali">dali</tp:taxon-name-part></tp:taxon-name></italic> sp. nov. holotype male (<bold>A–C</bold>) and paratype female (<bold>D, E</bold>). <bold>A</bold> Left male palp, ventral view <bold>B</bold> same, retrolateral view <bold>C</bold> same, dorsal view <bold>D</bold> epigyne, ventral view <bold>E</bold> vulva, dorsal view. Abbreviations: AA = anterior arm of conductor; CD = copulatory duct; CO = copulatory opening; Ct = ctenidia; Em = embolus; FD = fertilization duct; PA = posterior arm of conductor; RTA = retrolateral tibial apophysis; S = spermathecal; SH = spermathecal head.</p></caption><graphic xmlns:xlink="http://www.w3.org/1999/xlink" xlink:href="zookeys-1234-127_article-145300__-g003.jpg" position="float" orientation="portrait" xlink:type="simple" id="oo_1304139.jpg"><uri content-type="original_file" xlink:type="simple">https://binary.pensoft.net/fig/1304139</uri></graphic></fig><fig id="F4" position="float" orientation="portrait"><object-id xmlns:xlink="http://www.w3.org/1999/xlink" content-type="doi" xlink:type="simple">10.3897/zookeys.1234.145300.figure4</object-id><object-id xmlns:xlink="http://www.w3.org/1999/xlink" content-type="arpha" xlink:type="simple">B8CF4303-750F-51B2-A159-315F0DF43878</object-id><label>Figure 4.</label><caption><p><italic><tp:taxon-name><tp:taxon-name-part taxon-name-part-type="genus" reg="Sudesna">Sudesna</tp:taxon-name-part><tp:taxon-name-part taxon-name-part-type="species" reg="dali">dali</tp:taxon-name-part></tp:taxon-name></italic> sp. nov. holotype male (<bold>A, C–E</bold>) and paratype female (<bold>B, F, G</bold>). <bold>A</bold> Male habitus, dorsal view <bold>B</bold> female habitus, dorsal view <bold>C</bold> left male palp, ventral view <bold>D</bold> same, retrolateral view <bold>E</bold> same, dorsal view <bold>F</bold> epigyne, ventral view <bold>G</bold> vulva, dorsal view.</p></caption><graphic xmlns:xlink="http://www.w3.org/1999/xlink" xlink:href="zookeys-1234-127_article-145300__-g004.jpg" position="float" orientation="portrait" xlink:type="simple" id="oo_1304140.jpg"><uri content-type="original_file" xlink:type="simple">https://binary.pensoft.net/fig/1304140</uri></graphic></fig></tp:treatment-sec><tp:treatment-sec sec-type="description" id="SECID0EK2AE"><title>Description.</title><p><bold>Male holotype</bold> (Fig. <xref ref-type="fig" rid="F4">4A</xref>) total length 2.00. Prosoma 0.86 long, 0.78 wide; Opisthosoma 1.20 long, 0.75 wide. Dorsum of prosoma brown, with high cephalic area. Eye sizes and interdistances: <abbrev xmlns:xlink="http://www.w3.org/1999/xlink" xlink:title="anterior median eye" id="ABBRID0EW2AE" xlink:type="simple">AME</abbrev> 0.03, <abbrev xmlns:xlink="http://www.w3.org/1999/xlink" xlink:title="anterior lateral eye" id="ABBRID0E12AE" xlink:type="simple">ALE</abbrev> 0.04, <abbrev xmlns:xlink="http://www.w3.org/1999/xlink" xlink:title="posterior median eye" id="ABBRID0E52AE" xlink:type="simple">PME</abbrev> 0.04, <abbrev xmlns:xlink="http://www.w3.org/1999/xlink" xlink:title="posterior lateral eye" id="ABBRID0EC3AE" xlink:type="simple">PLE</abbrev>, 0.04; <abbrev xmlns:xlink="http://www.w3.org/1999/xlink" xlink:title="anterior median eye" id="ABBRID0EG3AE" xlink:type="simple">AME</abbrev>–<abbrev xmlns:xlink="http://www.w3.org/1999/xlink" xlink:title="anterior median eye" id="ABBRID0EK3AE" xlink:type="simple">AME</abbrev> 0.09, <abbrev xmlns:xlink="http://www.w3.org/1999/xlink" xlink:title="anterior median eye" id="ABBRID0EO3AE" xlink:type="simple">AME</abbrev>–<abbrev xmlns:xlink="http://www.w3.org/1999/xlink" xlink:title="anterior lateral eye" id="ABBRID0ES3AE" xlink:type="simple">ALE</abbrev> 0.06, <abbrev xmlns:xlink="http://www.w3.org/1999/xlink" xlink:title="posterior median eye" id="ABBRID0EW3AE" xlink:type="simple">PME</abbrev>–<abbrev xmlns:xlink="http://www.w3.org/1999/xlink" xlink:title="posterior median eye" id="ABBRID0E13AE" xlink:type="simple">PME</abbrev> 0.08, <abbrev xmlns:xlink="http://www.w3.org/1999/xlink" xlink:title="posterior median eye" id="ABBRID0E53AE" xlink:type="simple">PME</abbrev>–<abbrev xmlns:xlink="http://www.w3.org/1999/xlink" xlink:title="posterior lateral eye" id="ABBRID0EC4AE" xlink:type="simple">PLE</abbrev> 0.10, <abbrev xmlns:xlink="http://www.w3.org/1999/xlink" xlink:title="anterior lateral eye" id="ABBRID0EG4AE" xlink:type="simple">ALE</abbrev>–<abbrev xmlns:xlink="http://www.w3.org/1999/xlink" xlink:title="posterior lateral eye" id="ABBRID0EK4AE" xlink:type="simple">PLE</abbrev> 0.02. <abbrev xmlns:xlink="http://www.w3.org/1999/xlink" xlink:title="median ocular area" id="ABBRID0EO4AE" xlink:type="simple">MOA</abbrev> 0.14 long, anterior width 0.14, posterior width 0.16. Clypeus height 0.09. Chelicerae stout, yellow-brown, with 3 promarginal teeth and 1 retromarginal tooth. Legs yellowish. Leg measurements: I 2.76 (0.84, 0.95, 0.59, 0.38); II 2.56 (0.78, 0.88, 0.50, 0.40); III 2.03 (0.62, 0.65, 0.46, 0.30); IV 2.28 (0.73, 0.69, 0.55, 0.31). Leg formula: 1243. Opisthosoma oval. Dorsum with black and white markings. Venter yellow brown. Spinnerets short and yellow-brown, with black markings.</p><p><bold><italic>Palp</italic></bold> (Figs <xref ref-type="fig" rid="F3">3A, B</xref>, <xref ref-type="fig" rid="F4">4C–E</xref>). Tibia dorsally with 2 ctenidia, located at 1/3 length of tibia from the distal-most part. Retrolateral tibial apophysis triangular in dorsal view. Embolus semicircular and originating at about the 10:00 o’clock position and terminating at about the 4:30 o’clock position. Anterior arm of conductor (AA) short and membranous; posterior arm (PA) finger-shaped with sharply pointed tip.</p><p><bold>Female paratype</bold> (<abbrev xmlns:xlink="http://www.w3.org/1999/xlink" content-type="institution" xlink:title="Collection of Spiders, School of Life Sciences, Southwest University, Chongqing, China" id="ABBRID0EF5AE" xlink:type="simple">SWUC</abbrev>-T-DI-15-02, Fig. <xref ref-type="fig" rid="F4">4B</xref>) total length 2.46. Prosoma 0.86 long, 0.81 wide; opisthosoma 1.64 long, 1.30 wide. Dorsum of prosoma yellow-brown, with high cephalic area. Eye sizes and interdistances: <abbrev xmlns:xlink="http://www.w3.org/1999/xlink" xlink:title="anterior median eye" id="ABBRID0EO5AE" xlink:type="simple">AME</abbrev> 0.04, <abbrev xmlns:xlink="http://www.w3.org/1999/xlink" xlink:title="anterior lateral eye" id="ABBRID0ES5AE" xlink:type="simple">ALE</abbrev> 0.04, <abbrev xmlns:xlink="http://www.w3.org/1999/xlink" xlink:title="posterior median eye" id="ABBRID0EW5AE" xlink:type="simple">PME</abbrev> 0.04, <abbrev xmlns:xlink="http://www.w3.org/1999/xlink" xlink:title="posterior lateral eye" id="ABBRID0E15AE" xlink:type="simple">PLE</abbrev>, 0.04; <abbrev xmlns:xlink="http://www.w3.org/1999/xlink" xlink:title="anterior median eye" id="ABBRID0E55AE" xlink:type="simple">AME</abbrev>–<abbrev xmlns:xlink="http://www.w3.org/1999/xlink" xlink:title="anterior median eye" id="ABBRID0EC6AE" xlink:type="simple">AME</abbrev> 0.07, <abbrev xmlns:xlink="http://www.w3.org/1999/xlink" xlink:title="anterior median eye" id="ABBRID0EG6AE" xlink:type="simple">AME</abbrev>–<abbrev xmlns:xlink="http://www.w3.org/1999/xlink" xlink:title="anterior lateral eye" id="ABBRID0EK6AE" xlink:type="simple">ALE</abbrev> 0.06, <abbrev xmlns:xlink="http://www.w3.org/1999/xlink" xlink:title="posterior median eye" id="ABBRID0EO6AE" xlink:type="simple">PME</abbrev>–<abbrev xmlns:xlink="http://www.w3.org/1999/xlink" xlink:title="posterior median eye" id="ABBRID0ES6AE" xlink:type="simple">PME</abbrev> 0.08, <abbrev xmlns:xlink="http://www.w3.org/1999/xlink" xlink:title="posterior median eye" id="ABBRID0EW6AE" xlink:type="simple">PME</abbrev>–<abbrev xmlns:xlink="http://www.w3.org/1999/xlink" xlink:title="posterior lateral eye" id="ABBRID0E16AE" xlink:type="simple">PLE</abbrev> 0.08, <abbrev xmlns:xlink="http://www.w3.org/1999/xlink" xlink:title="anterior lateral eye" id="ABBRID0E56AE" xlink:type="simple">ALE</abbrev>–<abbrev xmlns:xlink="http://www.w3.org/1999/xlink" xlink:title="posterior lateral eye" id="ABBRID0EDAAG" xlink:type="simple">PLE</abbrev> 0.02. <abbrev xmlns:xlink="http://www.w3.org/1999/xlink" xlink:title="median ocular area" id="ABBRID0EHAAG" xlink:type="simple">MOA</abbrev> 0.13 long, anterior width 0.14, posterior width 0.16. Clypeus height 0.06. Leg measurements: I 2.41 (0.75, 0.81, 0.49, 0.36); II 2.32 (0.71, 0.79, 0.48, 0.34); III 1.98 (0.62, 0.63, 0.46, 0.27); IV 2.29 (0.72, 0.78, 0.51, 0.28). Legs yellowish. Leg formula: 1243. Opisthosoma oval. Dorsum yellow-brown, with white scaly markings. Venter yellow-brown. Spinnerets short and yellow brown.</p><p><bold><italic>Epigyne</italic></bold> (Figs <xref ref-type="fig" rid="F3">3C, D</xref>, <xref ref-type="fig" rid="F4">4F, G</xref>). Copulatory openings semicircular, facing each other, separated by about 4 times their width. Copulatory ducts membranous, short, as long as width. Spermatheca peanut-shaped, spermathecal heads somewhat ball-shaped. Fertilization ducts semicircular, directed laterally, the length is 2.5 times the width of the copulatory openings.</p></tp:treatment-sec><tp:treatment-sec sec-type="variation" id="SECID0E1AAG"><title>Variation.</title><p>Male (<italic>n</italic> = 12) total length 1.87–2.13; female (<italic>n</italic> = 24) total length 2.18–2.71.</p></tp:treatment-sec><tp:treatment-sec sec-type="distribution" id="SECID0EEBAG"><title>Distribution.</title><p>Known only from the type locality, Yunnan, China (Fig. <xref ref-type="fig" rid="F14">14</xref>).</p></tp:treatment-sec><tp:treatment-sec><!--Section generated to contain objects referenced in tp:taxon-treatment.--><fig id="F15" position="float" orientation="portrait"><object-id xmlns:xlink="http://www.w3.org/1999/xlink" content-type="doi" xlink:type="simple">10.3897/zookeys.1234.145300.figure15</object-id><object-id xmlns:xlink="http://www.w3.org/1999/xlink" content-type="arpha" xlink:type="simple">71822F32-B96E-567A-AEF9-1E7F81CCB869</object-id><label>Figure 15.</label><caption><p>Distribution of <italic><tp:taxon-name><tp:taxon-name-part taxon-name-part-type="genus" reg="Sudesna">Sudesna</tp:taxon-name-part></tp:taxon-name></italic> species in China.</p></caption><graphic xmlns:xlink="http://www.w3.org/1999/xlink" xlink:href="zookeys-1234-127_article-145300__-g015.jpg" position="float" orientation="portrait" xlink:type="simple" id="oo_1304151.jpg"><uri content-type="original_file" xlink:type="simple">https://binary.pensoft.net/fig/1304151</uri></graphic></fig><fig id="F7" position="float" orientation="portrait"><object-id xmlns:xlink="http://www.w3.org/1999/xlink" content-type="doi" xlink:type="simple">10.3897/zookeys.1234.145300.figure7</object-id><object-id xmlns:xlink="http://www.w3.org/1999/xlink" content-type="arpha" xlink:type="simple">9B86EE74-EE1F-5CF1-B7DF-4523A205A2ED</object-id><label>Figure 7.</label><caption><p><italic><tp:taxon-name><tp:taxon-name-part taxon-name-part-type="genus" reg="Sudesna">Sudesna</tp:taxon-name-part><tp:taxon-name-part taxon-name-part-type="species" reg="hainan">hainan</tp:taxon-name-part></tp:taxon-name></italic> sp. nov. holotype male (<bold>A–C</bold>) and paratype female (<bold>D, E</bold>). <bold>A</bold> Left male palp, ventral view <bold>B</bold> same, retrolateral view <bold>C</bold> same, dorsal view <bold>D</bold> epigyne, ventral view <bold>E</bold> vulva, dorsal view. Abbreviations: AA = anterior arm of conductor; CD = copulatory duct; CO = copulatory opening; Ct = ctenidia; Em = embolus; FD = fertilization duct; PA = posterior arm of conductor; RTA = retrolateral tibial apophysis; S = spermathecal; SH = spermathecal head.</p></caption><graphic xmlns:xlink="http://www.w3.org/1999/xlink" xlink:href="zookeys-1234-127_article-145300__-g007.jpg" position="float" orientation="portrait" xlink:type="simple" id="oo_1304143.jpg"><uri content-type="original_file" xlink:type="simple">https://binary.pensoft.net/fig/1304143</uri></graphic></fig><fig id="F8" position="float" orientation="portrait"><object-id xmlns:xlink="http://www.w3.org/1999/xlink" content-type="doi" xlink:type="simple">10.3897/zookeys.1234.145300.figure8</object-id><object-id xmlns:xlink="http://www.w3.org/1999/xlink" content-type="arpha" xlink:type="simple">B6AEA2A9-C1B2-56C3-B02D-ECCE4CEBC049</object-id><label>Figure 8.</label><caption><p><italic><tp:taxon-name><tp:taxon-name-part taxon-name-part-type="genus" reg="Sudesna">Sudesna</tp:taxon-name-part><tp:taxon-name-part taxon-name-part-type="species" reg="hainan">hainan</tp:taxon-name-part></tp:taxon-name></italic> sp. nov. holotype male (<bold>A, C–E</bold>) and paratype female (<bold>B, F, G</bold>). <bold>A</bold> Male habitus, dorsal view <bold>B</bold> female habitus, dorsal view <bold>C</bold> left male palp, ventral view <bold>D</bold> same, retrolateral view <bold>E</bold> same, dorsal view <bold>F</bold> epigyne, ventral view <bold>G</bold> vulva, dorsal view.</p></caption><graphic xmlns:xlink="http://www.w3.org/1999/xlink" xlink:href="zookeys-1234-127_article-145300__-g008.jpg" position="float" orientation="portrait" xlink:type="simple" id="oo_1304144.jpg"><uri content-type="original_file" xlink:type="simple">https://binary.pensoft.net/fig/1304144</uri></graphic></fig><fig id="F14" position="float" orientation="portrait"><object-id xmlns:xlink="http://www.w3.org/1999/xlink" content-type="doi" xlink:type="simple">10.3897/zookeys.1234.145300.figure14</object-id><object-id xmlns:xlink="http://www.w3.org/1999/xlink" content-type="arpha" xlink:type="simple">4D2FC610-2204-5CF6-A0FE-2281FDB4D2BC</object-id><label>Figure 14.</label><caption><p><italic><tp:taxon-name><tp:taxon-name-part taxon-name-part-type="genus" reg="Sudesna">Sudesna</tp:taxon-name-part><tp:taxon-name-part taxon-name-part-type="species" reg="shangrila">shangrila</tp:taxon-name-part></tp:taxon-name></italic> sp. nov. holotype male (<bold>A, C–E</bold>) and paratype female (<bold>B, F, G</bold>). <bold>A</bold> Male habitus, dorsal view <bold>B</bold> female habitus, dorsal view <bold>C</bold> left male palp, ventral view <bold>D</bold> same, retrolateral view <bold>E</bold> same, dorsal view <bold>F</bold> epigyne, ventral view <bold>G</bold> vulva, dorsal view.</p></caption><graphic xmlns:xlink="http://www.w3.org/1999/xlink" xlink:href="zookeys-1234-127_article-145300__-g014.jpg" position="float" orientation="portrait" xlink:type="simple" id="oo_1304150.jpg"><uri content-type="original_file" xlink:type="simple">https://binary.pensoft.net/fig/1304150</uri></graphic></fig></tp:treatment-sec></tp:taxon-treatment>
