# Supplementary material for: ﻿Six new species and a new synonym of the mesh-web spider genus Sudesna Lehtinen, 1967 (Araneae, Dictynidae) from China
Source: Zookeys. 2025 Apr 9;1234:127–49. doi: 10.3897/zookeys.1234.145300 (PMC12004077; doi:10.3897/zookeys.1234.145300)
Supplement: XML Treatment for Sudesna haiboi [file zookeys.1234.145300-treatment4.xml]

<!DOCTYPE tp:taxon-treatment
  PUBLIC "-//TaxonX//DTD Taxonomic Treatment Publishing DTD v0 20100105//EN" "tax-treatment-NSO.dtd">
<tp:taxon-treatment xmlns:tp="http://www.plazi.org/taxpub"><tp:treatment-meta><kwd-group><label>Taxon classification</label><kwd>
                <named-content content-type="kingdom">Animalia</named-content>
              </kwd><kwd>
                <named-content content-type="order">Araneae</named-content>
              </kwd><kwd>
                <named-content content-type="family">Dictynidae</named-content>
              </kwd></kwd-group><mixed-citation publication-type="journal"><person-group><name><surname>Wang</surname><given-names>Lu-Yu</given-names></name><name><surname>Peng</surname><given-names>Xian-Jin</given-names></name><name><surname>Zhang</surname><given-names>Zhi-Sheng</given-names></name></person-group><article-title>﻿Six new species and a new synonym of the mesh-web spider genus <italic><tp:taxon-name><tp:taxon-name-part taxon-name-part-type="genus" reg="Sudesna">Sudesna</tp:taxon-name-part></tp:taxon-name></italic> Lehtinen, 1967 (<tp:taxon-name><tp:taxon-name-part taxon-name-part-type="order">Araneae</tp:taxon-name-part></tp:taxon-name>, <tp:taxon-name><tp:taxon-name-part taxon-name-part-type="family">Dictynidae</tp:taxon-name-part></tp:taxon-name>) from China</article-title><source>Zookeys</source><day>09</day><month>04</month><year>2025</year><volume>1234</volume><fpage>127</fpage><lpage>149</lpage><pub-id pub-id-type="doi">10.3897/zookeys.1234.145300</pub-id></mixed-citation></tp:treatment-meta><tp:nomenclature><label>﻿</label><tp:taxon-name>
              <object-id xmlns:xlink="http://www.w3.org/1999/xlink" content-type="arpha" xlink:type="simple">69E55D03-0E91-5B6A-87DD-ADA2F124EF4E</object-id>
              <tp:taxon-name-part taxon-name-part-type="genus" reg="Sudesna">Sudesna</tp:taxon-name-part>
              <tp:taxon-name-part taxon-name-part-type="species" reg="haiboi">haiboi</tp:taxon-name-part>
              <object-id xmlns:xlink="http://www.w3.org/1999/xlink" content-type="zoobank" xlink:type="simple">https://zoobank.org/823D83E1-E618-4AB5-9A32-DD970521E5C4</object-id>
            </tp:taxon-name><tp:taxon-status xmlns:xlink="http://www.w3.org/1999/xlink" xlink:type="simple">sp. nov.</tp:taxon-status><xref ref-type="fig" rid="F5">Figs 5</xref><xref ref-type="fig" rid="F6">, 6</xref><xref ref-type="fig" rid="F15">, 15 (海波苏蛛)</xref></tp:nomenclature><tp:treatment-sec sec-type="type material" id="SECID0EEDAG"><title>Type materials.</title><p><bold><italic>Holotype</italic></bold> ♂ (<abbrev xmlns:xlink="http://www.w3.org/1999/xlink" content-type="institution" xlink:title="Collection of Spiders, School of Life Sciences, Southwest University, Chongqing, China" id="ABBRID0EPDAG" xlink:type="simple">SWUC</abbrev>-T-DI-16-01); <bold>Yunnan Province</bold>; Dali City, Mount Cangshan, Southern Slopes; <named-content xmlns:xlink="http://www.w3.org/1999/xlink" content-type="dwc:verbatimCoordinates" xlink:type="simple"><named-content content-type="geo-json" specific-use="{&#34;type&#34;:&#34;Point&#34;,&#34;coordinates&#34;:[100.130278,25.574167]}" id="NCID0EZDAG" xlink:type="simple">25°34′27″N, 100°7′49″E</named-content></named-content>; elev. 2320 m; May 2010; H.B. Pu and Z.Z. Yang leg. <bold><italic>Paratypes</italic></bold>: 9 ♂ 10 ♀ (<abbrev xmlns:xlink="http://www.w3.org/1999/xlink" content-type="institution" xlink:title="Collection of Spiders, School of Life Sciences, Southwest University, Chongqing, China" id="ABBRID0EBEAG" xlink:type="simple">SWUC</abbrev>-T-DI-16-02 to 20); same data as holotype.</p></tp:treatment-sec><tp:treatment-sec sec-type="etymology" id="SECID0EGEAG"><title>Etymology.</title><p>The specific name honours Mr Haibo Pu, who was of tremendous assistance in the field; a noun in genitive case.</p></tp:treatment-sec><tp:treatment-sec sec-type="diagnosis" id="SECID0ELEAG"><title>Diagnosis.</title><p>This species is similar to <italic><tp:taxon-name><tp:taxon-name-part taxon-name-part-type="genus" reg="Sudesna">S.</tp:taxon-name-part><tp:taxon-name-part taxon-name-part-type="species" reg="shangrila">shangrila</tp:taxon-name-part></tp:taxon-name></italic> sp. nov. (Figs <xref ref-type="fig" rid="F11">11</xref>, <xref ref-type="fig" rid="F12">12</xref>) in having a hook-shaped retrolateral tibial apophysis, a long anterior arm of conductor, and cylindrical spermatheca, but it can be distinguished by the embolus originating at about the 8:30 o’clock position (vs 9:30), the lack of a scaly tip on the posterior arm of the conductor (vs present) (Figs <xref ref-type="fig" rid="F5">5A–C</xref>, <xref ref-type="fig" rid="F6">6C–E</xref>), and long, curved copulatory ducts (vs short and straight) (Figs <xref ref-type="fig" rid="F5">5E</xref>, <xref ref-type="fig" rid="F6">6G</xref>).</p><fig id="F5" position="float" orientation="portrait"><object-id xmlns:xlink="http://www.w3.org/1999/xlink" content-type="doi" xlink:type="simple">10.3897/zookeys.1234.145300.figure5</object-id><object-id xmlns:xlink="http://www.w3.org/1999/xlink" content-type="arpha" xlink:type="simple">BAA18D8C-E549-5BDB-9233-237377C315B1</object-id><label>Figure 5.</label><caption><p><italic><tp:taxon-name><tp:taxon-name-part taxon-name-part-type="genus" reg="Sudesna">Sudesna</tp:taxon-name-part><tp:taxon-name-part taxon-name-part-type="species" reg="haiboi">haiboi</tp:taxon-name-part></tp:taxon-name></italic> sp. nov. holotype male (<bold>A–C</bold>) and paratype female (<bold>D, E</bold>). <bold>A</bold> Left male palp, ventral view <bold>B</bold> same, retrolateral view <bold>C</bold> same, dorsal view <bold>D</bold> epigyne, ventral view <bold>E</bold> vulva, dorsal view. Abbreviations: AA = anterior arm of conductor; CD = copulatory duct; CO = copulatory opening; Ct = ctenidia; Em = embolus; FD = fertilization duct; PA = posterior arm of conductor; RTA = retrolateral tibial apophysis; S = spermathecal; SH = spermathecal head.</p></caption><graphic xmlns:xlink="http://www.w3.org/1999/xlink" xlink:href="zookeys-1234-127_article-145300__-g005.jpg" position="float" orientation="portrait" xlink:type="simple" id="oo_1304141.jpg"><uri content-type="original_file" xlink:type="simple">https://binary.pensoft.net/fig/1304141</uri></graphic></fig><fig id="F6" position="float" orientation="portrait"><object-id xmlns:xlink="http://www.w3.org/1999/xlink" content-type="doi" xlink:type="simple">10.3897/zookeys.1234.145300.figure6</object-id><object-id xmlns:xlink="http://www.w3.org/1999/xlink" content-type="arpha" xlink:type="simple">1FC847C6-0D0D-5125-9B96-61880E5E36ED</object-id><label>Figure 6.</label><caption><p><italic><tp:taxon-name><tp:taxon-name-part taxon-name-part-type="genus" reg="Sudesna">Sudesna</tp:taxon-name-part><tp:taxon-name-part taxon-name-part-type="species" reg="haiboi">haiboi</tp:taxon-name-part></tp:taxon-name></italic> sp. nov. holotype male (<bold>A, C–E</bold>) and paratype female (<bold>B, F, G</bold>). <bold>A</bold> Male habitus, dorsal view <bold>B</bold> female habitus, dorsal view <bold>C</bold> left male palp, ventral view <bold>D</bold> same, retrolateral view <bold>E</bold> same, dorsal view <bold>F</bold> epigyne, ventral view <bold>G</bold> vulva, dorsal view.</p></caption><graphic xmlns:xlink="http://www.w3.org/1999/xlink" xlink:href="zookeys-1234-127_article-145300__-g006.jpg" position="float" orientation="portrait" xlink:type="simple" id="oo_1304142.jpg"><uri content-type="original_file" xlink:type="simple">https://binary.pensoft.net/fig/1304142</uri></graphic></fig></tp:treatment-sec><tp:treatment-sec sec-type="description" id="SECID0EEIAG"><title>Description.</title><p><bold>Male holotype</bold> (Fig. <xref ref-type="fig" rid="F6">6A</xref>) total length 2.01. Prosoma 0.94 long, 0.87 wide; opisthosoma 1.14 long, 0.76 wide. Dorsum of prosoma brown, with high cephalic area. Eye sizes and interdistances: <abbrev xmlns:xlink="http://www.w3.org/1999/xlink" xlink:title="anterior median eye" id="ABBRID0EQIAG" xlink:type="simple">AME</abbrev> 0.05, <abbrev xmlns:xlink="http://www.w3.org/1999/xlink" xlink:title="anterior lateral eye" id="ABBRID0EUIAG" xlink:type="simple">ALE</abbrev> 0.05, <abbrev xmlns:xlink="http://www.w3.org/1999/xlink" xlink:title="posterior median eye" id="ABBRID0EYIAG" xlink:type="simple">PME</abbrev> 0.06, <abbrev xmlns:xlink="http://www.w3.org/1999/xlink" xlink:title="posterior lateral eye" id="ABBRID0E3IAG" xlink:type="simple">PLE</abbrev>, 0.07; <abbrev xmlns:xlink="http://www.w3.org/1999/xlink" xlink:title="anterior median eye" id="ABBRID0EAJAG" xlink:type="simple">AME</abbrev>–<abbrev xmlns:xlink="http://www.w3.org/1999/xlink" xlink:title="anterior median eye" id="ABBRID0EEJAG" xlink:type="simple">AME</abbrev> 0.08, <abbrev xmlns:xlink="http://www.w3.org/1999/xlink" xlink:title="anterior median eye" id="ABBRID0EIJAG" xlink:type="simple">AME</abbrev>–<abbrev xmlns:xlink="http://www.w3.org/1999/xlink" xlink:title="anterior lateral eye" id="ABBRID0EMJAG" xlink:type="simple">ALE</abbrev> 0.07, <abbrev xmlns:xlink="http://www.w3.org/1999/xlink" xlink:title="posterior median eye" id="ABBRID0EQJAG" xlink:type="simple">PME</abbrev>–<abbrev xmlns:xlink="http://www.w3.org/1999/xlink" xlink:title="posterior median eye" id="ABBRID0EUJAG" xlink:type="simple">PME</abbrev> 0.09, <abbrev xmlns:xlink="http://www.w3.org/1999/xlink" xlink:title="posterior median eye" id="ABBRID0EYJAG" xlink:type="simple">PME</abbrev>–<abbrev xmlns:xlink="http://www.w3.org/1999/xlink" xlink:title="posterior lateral eye" id="ABBRID0E3JAG" xlink:type="simple">PLE</abbrev> 0.08, <abbrev xmlns:xlink="http://www.w3.org/1999/xlink" xlink:title="anterior lateral eye" id="ABBRID0EAKAG" xlink:type="simple">ALE</abbrev>–<abbrev xmlns:xlink="http://www.w3.org/1999/xlink" xlink:title="posterior lateral eye" id="ABBRID0EEKAG" xlink:type="simple">PLE</abbrev> 0.01. <abbrev xmlns:xlink="http://www.w3.org/1999/xlink" xlink:title="median ocular area" id="ABBRID0EIKAG" xlink:type="simple">MOA</abbrev> 0.16 long, anterior width 0.16, posterior width 0.19. Clypeus height 0.12. Chelicerae stout, brown, with 3 promarginal teeth and 1 retromarginal tooth. Legs yellow-brown. Leg measurements: I 3.45 (1.09, 1.12, 0.80, 0.44), II 3.34 (1.05, 1.08, 0.78, 0.44), III 2.51 (0.79, 0.77, 0.60, 0.35), IV 2.72 (0.83, 0.87, 0.67, 0.35). Leg formula: 1243. Opisthosoma oval. Dorsum yellowish brown, with black and white markings. Venter yellow-brown. Spinnerets short and yellow-brown, with black markings.</p><p><bold><italic>Palp</italic></bold> (Figs <xref ref-type="fig" rid="F5">5A, B</xref>, <xref ref-type="fig" rid="F6">6C–E</xref>). Tibia dorsally with two ctenidia, located 1/3 from distal-most portion of tibia. Retrolateral tibia apophysis hook-shaped. Embolus somewhat O-shaped, originating at about the 8:30 o’clock position and terminating at about the 5:30 o’clock position. Anterior arm of conductor (AA) tapering and terminating at about the 1:00 o’clock position; posterior arm (PA) spiral, with blunt tip.</p><p><bold>Female paratype</bold> (<abbrev xmlns:xlink="http://www.w3.org/1999/xlink" content-type="institution" xlink:title="Collection of Spiders, School of Life Sciences, Southwest University, Chongqing, China" id="ABBRID0E6KAG" xlink:type="simple">SWUC</abbrev>-T-DI-16-02, Fig. <xref ref-type="fig" rid="F6">6B</xref>) total length 2.27. Prosoma 0.82 long, 0.83 wide; opisthosoma 1.54 long, 1.27 wide. Dorsum of prosoma yellow-brown, with high cephalic area. Eye sizes and interdistances: <abbrev xmlns:xlink="http://www.w3.org/1999/xlink" xlink:title="anterior median eye" id="ABBRID0EILAG" xlink:type="simple">AME</abbrev> 0.04, <abbrev xmlns:xlink="http://www.w3.org/1999/xlink" xlink:title="anterior lateral eye" id="ABBRID0EMLAG" xlink:type="simple">ALE</abbrev> 0.06, <abbrev xmlns:xlink="http://www.w3.org/1999/xlink" xlink:title="posterior median eye" id="ABBRID0EQLAG" xlink:type="simple">PME</abbrev> 0.05, <abbrev xmlns:xlink="http://www.w3.org/1999/xlink" xlink:title="posterior lateral eye" id="ABBRID0EULAG" xlink:type="simple">PLE</abbrev> 0.05; <abbrev xmlns:xlink="http://www.w3.org/1999/xlink" xlink:title="anterior median eye" id="ABBRID0EYLAG" xlink:type="simple">AME</abbrev>–<abbrev xmlns:xlink="http://www.w3.org/1999/xlink" xlink:title="anterior median eye" id="ABBRID0E3LAG" xlink:type="simple">AME</abbrev> 0.08, <abbrev xmlns:xlink="http://www.w3.org/1999/xlink" xlink:title="anterior median eye" id="ABBRID0EAMAG" xlink:type="simple">AME</abbrev>–<abbrev xmlns:xlink="http://www.w3.org/1999/xlink" xlink:title="anterior lateral eye" id="ABBRID0EEMAG" xlink:type="simple">ALE</abbrev> 0.05, <abbrev xmlns:xlink="http://www.w3.org/1999/xlink" xlink:title="posterior median eye" id="ABBRID0EIMAG" xlink:type="simple">PME</abbrev>–<abbrev xmlns:xlink="http://www.w3.org/1999/xlink" xlink:title="posterior median eye" id="ABBRID0EMMAG" xlink:type="simple">PME</abbrev> 0.08, <abbrev xmlns:xlink="http://www.w3.org/1999/xlink" xlink:title="posterior median eye" id="ABBRID0EQMAG" xlink:type="simple">PME</abbrev>–<abbrev xmlns:xlink="http://www.w3.org/1999/xlink" xlink:title="posterior lateral eye" id="ABBRID0EUMAG" xlink:type="simple">PLE</abbrev> 0.09, <abbrev xmlns:xlink="http://www.w3.org/1999/xlink" xlink:title="anterior lateral eye" id="ABBRID0EYMAG" xlink:type="simple">ALE</abbrev>–<abbrev xmlns:xlink="http://www.w3.org/1999/xlink" xlink:title="posterior lateral eye" id="ABBRID0E3MAG" xlink:type="simple">PLE</abbrev> 0.02. <abbrev xmlns:xlink="http://www.w3.org/1999/xlink" xlink:title="median ocular area" id="ABBRID0EANAG" xlink:type="simple">MOA</abbrev> 0.14 long, anterior width 0.14, posterior width 0.16. Clypeus height 0.06. Legs yellow-brown. Leg measurements: I 2.96 (0.95, 0.95, 0.67, 0.39), II 2.86 (0.92, 0.92, 0.64, 0.38), III 2.39 (0.77, 0.75, 0.55, 0.32), IV 2.62 (0.82, 0.86, 0.63, 0.31). Leg formula: 1243. Opisthosoma oval. Dorsum yellowish brown, with a few black markings and lots of white scaly markings. Venter yellowish brown. Spinnerets short and yellow-brown, with black markings.</p><p><bold><italic>Epigyne</italic></bold> (Figs <xref ref-type="fig" rid="F5">5C, D</xref>, <xref ref-type="fig" rid="F6">6F, G</xref>). Copulatory openings nearly 9-shaped, facing away from each other, separated by about 2.5 times their width. Copulatory ducts long, membranous, semicircular. Spermatheca spiral; spermathecal heads oval. Fertilization ducts semicircular, laterally directed and as long as width of copulatory openings.</p></tp:treatment-sec><tp:treatment-sec sec-type="variation" id="SECID0ETNAG"><title>Variation.</title><p>Male (<italic>n</italic> = 10) total length 1.92–2.10; female (<italic>n</italic> = 10) total length 2.15–2.35.</p></tp:treatment-sec><tp:treatment-sec sec-type="distribution" id="SECID0E4NAG"><title>Distribution.</title><p>Known only from the type locality, Yunnan, China (Fig. <xref ref-type="fig" rid="F15">15</xref>).</p></tp:treatment-sec><tp:treatment-sec><!--Section generated to contain objects referenced in tp:taxon-treatment.--><fig id="F15" position="float" orientation="portrait"><object-id xmlns:xlink="http://www.w3.org/1999/xlink" content-type="doi" xlink:type="simple">10.3897/zookeys.1234.145300.figure15</object-id><object-id xmlns:xlink="http://www.w3.org/1999/xlink" content-type="arpha" xlink:type="simple">71822F32-B96E-567A-AEF9-1E7F81CCB869</object-id><label>Figure 15.</label><caption><p>Distribution of <italic><tp:taxon-name><tp:taxon-name-part taxon-name-part-type="genus" reg="Sudesna">Sudesna</tp:taxon-name-part></tp:taxon-name></italic> species in China.</p></caption><graphic xmlns:xlink="http://www.w3.org/1999/xlink" xlink:href="zookeys-1234-127_article-145300__-g015.jpg" position="float" orientation="portrait" xlink:type="simple" id="oo_1304151.jpg"><uri content-type="original_file" xlink:type="simple">https://binary.pensoft.net/fig/1304151</uri></graphic></fig><fig id="F11" position="float" orientation="portrait"><object-id xmlns:xlink="http://www.w3.org/1999/xlink" content-type="doi" xlink:type="simple">10.3897/zookeys.1234.145300.figure11</object-id><object-id xmlns:xlink="http://www.w3.org/1999/xlink" content-type="arpha" xlink:type="simple">CB16624C-AE86-5474-B270-90EA618E7441</object-id><label>Figure 11.</label><caption><p><italic><tp:taxon-name><tp:taxon-name-part taxon-name-part-type="genus" reg="Sudesna">Sudesna</tp:taxon-name-part><tp:taxon-name-part taxon-name-part-type="species" reg="shangrila">shangrila</tp:taxon-name-part></tp:taxon-name></italic> sp. nov. holotype male (<bold>A–C</bold>) and paratype female (<bold>D, E</bold>). <bold>A</bold> Left male palp, ventral view <bold>B</bold> same, retrolateral view <bold>C</bold> same, dorsal view <bold>D</bold> epigyne, ventral view <bold>E</bold> vulva, dorsal view. Abbreviations: AA = anterior arm of conductor; CD = copulatory duct; CO = copulatory opening; Ct = ctenidia; Em = embolus; FD = fertilization duct; PA = posterior arm of conductor; RTA = retrolateral tibial apophysis; S = spermathecal; SH = spermathecal head.</p></caption><graphic xmlns:xlink="http://www.w3.org/1999/xlink" xlink:href="zookeys-1234-127_article-145300__-g011.jpg" position="float" orientation="portrait" xlink:type="simple" id="oo_1304147.jpg"><uri content-type="original_file" xlink:type="simple">https://binary.pensoft.net/fig/1304147</uri></graphic></fig><fig id="F12" position="float" orientation="portrait"><object-id xmlns:xlink="http://www.w3.org/1999/xlink" content-type="doi" xlink:type="simple">10.3897/zookeys.1234.145300.figure12</object-id><object-id xmlns:xlink="http://www.w3.org/1999/xlink" content-type="arpha" xlink:type="simple">0D6D23E0-4187-50FA-86D8-0FC52792BAC8</object-id><label>Figure 12.</label><caption><p><italic><tp:taxon-name><tp:taxon-name-part taxon-name-part-type="genus" reg="Sudesna">Sudesna</tp:taxon-name-part><tp:taxon-name-part taxon-name-part-type="species" reg="shangrila">shangrila</tp:taxon-name-part></tp:taxon-name></italic> sp. nov. holotype male (<bold>A, C–E</bold>) and paratype female (<bold>B, F, G</bold>). <bold>A</bold> Male habitus, dorsal view <bold>B</bold> female habitus, dorsal view <bold>C</bold> left male palp, ventral view <bold>D</bold> same, retrolateral view <bold>E</bold> same, dorsal view <bold>F</bold> epigyne, ventral view <bold>G</bold> vulva, dorsal view.</p></caption><graphic xmlns:xlink="http://www.w3.org/1999/xlink" xlink:href="zookeys-1234-127_article-145300__-g012.jpg" position="float" orientation="portrait" xlink:type="simple" id="oo_1304148.jpg"><uri content-type="original_file" xlink:type="simple">https://binary.pensoft.net/fig/1304148</uri></graphic></fig></tp:treatment-sec></tp:taxon-treatment>
