# Supplementary material for: ﻿Six new species and a new synonym of the mesh-web spider genus Sudesna Lehtinen, 1967 (Araneae, Dictynidae) from China
Source: Zookeys. 2025 Apr 9;1234:127–49. doi: 10.3897/zookeys.1234.145300 (PMC12004077; doi:10.3897/zookeys.1234.145300)
Supplement: XML Treatment for Sudesna hedini [file zookeys.1234.145300-treatment6.xml]

<!DOCTYPE tp:taxon-treatment
  PUBLIC "-//TaxonX//DTD Taxonomic Treatment Publishing DTD v0 20100105//EN" "tax-treatment-NSO.dtd">
<tp:taxon-treatment xmlns:tp="http://www.plazi.org/taxpub"><tp:treatment-meta><kwd-group><label>Taxon classification</label><kwd>
                <named-content content-type="kingdom">Animalia</named-content>
              </kwd><kwd>
                <named-content content-type="order">Araneae</named-content>
              </kwd><kwd>
                <named-content content-type="family">Dictynidae</named-content>
              </kwd></kwd-group><mixed-citation publication-type="journal"><person-group><name><surname>Wang</surname><given-names>Lu-Yu</given-names></name><name><surname>Peng</surname><given-names>Xian-Jin</given-names></name><name><surname>Zhang</surname><given-names>Zhi-Sheng</given-names></name></person-group><article-title>﻿Six new species and a new synonym of the mesh-web spider genus <italic><tp:taxon-name><tp:taxon-name-part taxon-name-part-type="genus" reg="Sudesna">Sudesna</tp:taxon-name-part></tp:taxon-name></italic> Lehtinen, 1967 (<tp:taxon-name><tp:taxon-name-part taxon-name-part-type="order">Araneae</tp:taxon-name-part></tp:taxon-name>, <tp:taxon-name><tp:taxon-name-part taxon-name-part-type="family">Dictynidae</tp:taxon-name-part></tp:taxon-name>) from China</article-title><source>Zookeys</source><day>09</day><month>04</month><year>2025</year><volume>1234</volume><fpage>127</fpage><lpage>149</lpage><pub-id pub-id-type="doi">10.3897/zookeys.1234.145300</pub-id></mixed-citation></tp:treatment-meta><tp:nomenclature><label>﻿</label><tp:taxon-name>
              <object-id xmlns:xlink="http://www.w3.org/1999/xlink" content-type="arpha" xlink:type="simple">A09EEF84-3C34-539F-8BFB-CF31DBF52A84</object-id>
              <tp:taxon-name-part taxon-name-part-type="genus" reg="Sudesna">Sudesna</tp:taxon-name-part>
              <tp:taxon-name-part taxon-name-part-type="species" reg="hedini">hedini</tp:taxon-name-part>
            </tp:taxon-name><tp:taxon-authority>(Schenkel, 1936)</tp:taxon-authority><xref ref-type="fig" rid="F9">Figs 9</xref><xref ref-type="fig" rid="F10">, 10</xref><xref ref-type="fig" rid="F15">, 15 (赫氏苏蛛)</xref><tp:nomenclature-citation-list><tp:nomenclature-citation><tp:taxon-name>
                  <tp:taxon-name-part taxon-name-part-type="genus" reg="Dictyna">Dictyna</tp:taxon-name-part>
                  <tp:taxon-name-part taxon-name-part-type="species" reg="hedini">hedini</tp:taxon-name-part>
                </tp:taxon-name><comment>Schenkel, 1936: 14, f. 2 (♂♀); <xref ref-type="bibr" rid="B9">Paik 1979</xref>: 423, figs 11–21 (♂♀); <xref ref-type="bibr" rid="B19">Zhu and Shi 1985</xref>: 57, figs 46a–c (♀).</comment></tp:nomenclature-citation><tp:nomenclature-citation><tp:taxon-name>
                  <tp:taxon-name-part taxon-name-part-type="genus" reg="Sudesna">Sudesna</tp:taxon-name-part>
                  <tp:taxon-name-part taxon-name-part-type="species" reg="hedini">hedini</tp:taxon-name-part>
                </tp:taxon-name><comment>: Lehtinen, 1967: 265, figs 305, 318 (♂♀); <xref ref-type="bibr" rid="B12">Song and Lu 1985</xref>: 80, fig. 4A, B (♀); <xref ref-type="bibr" rid="B11">Song 1987</xref>: 79, fig. 43 (♀); <xref ref-type="bibr" rid="B3">Feng 1990</xref>: 37, fig. 12 (♀); <xref ref-type="bibr" rid="B13">Song et al. 1999</xref>: 365, fig. 216D, E (♀); <xref ref-type="bibr" rid="B14">Song et al. 2001</xref>: 288, fig. 182A, B (♀); <xref ref-type="bibr" rid="B7">Namkung 2002</xref>: 385, fig. 27.10a, b (♂♀); <xref ref-type="bibr" rid="B8">Namkung 2003</xref>: 387, fig. 27.10a, b (♂♀); <xref ref-type="bibr" rid="B6">Marusik et al. 2006</xref>: 355, fig. 5 (♂); <xref ref-type="bibr" rid="B17">Zhang and Li 2011</xref>: 30, fig. 7A–H (♂♀); <xref ref-type="bibr" rid="B2">Esyunin and Sozontov 2016</xref>: 204, fig. 13 (♀); <xref ref-type="bibr" rid="B4">Kim and Lee 2017</xref>: 49, fig. 28A, B (♀).</comment></tp:nomenclature-citation><tp:nomenclature-citation><tp:taxon-name>
                  <tp:taxon-name-part taxon-name-part-type="genus" reg="Dictyna">Dictyna</tp:taxon-name-part>
                  <tp:taxon-name-part taxon-name-part-type="species" reg="yongshun">yongshun</tp:taxon-name-part>
                </tp:taxon-name><comment>Yin, Bao &amp; Kim, 2001: 170, figs 1–4 (♂); <xref ref-type="bibr" rid="B16">Yin et al. 2012</xref>: 976, fig. 496a–d (♂). syn. nov.</comment></tp:nomenclature-citation></tp:nomenclature-citation-list></tp:nomenclature><tp:treatment-sec sec-type="material" id="SECID0EVBBG"><title>Material examined.</title><p><bold>Hunan</bold>: 1 ♂ (<bold>holotype</bold> of <italic><tp:taxon-name><tp:taxon-name-part taxon-name-part-type="genus" reg="Dictyna">Dictyna</tp:taxon-name-part><tp:taxon-name-part taxon-name-part-type="species" reg="yongshun">yongshun</tp:taxon-name-part></tp:taxon-name></italic> Yin, Bao &amp; Kim, 2001), Yongshun County, Buermen; 12 September 1996; C.M. Yin leg. (<named-content xmlns:xlink="http://www.w3.org/1999/xlink" content-type="dwc:institutional_code" xlink:title="Hunan Normal University" xlink:href="http://grbio.org/institution/hunan-normal-university" xlink:type="simple">HNU</named-content>) • <bold>Guizhou</bold>: 1 ♀ (<abbrev xmlns:xlink="http://www.w3.org/1999/xlink" content-type="institution" xlink:title="Collection of Spiders, School of Life Sciences, Southwest University, Chongqing, China" id="ABBRID0ERCBG" xlink:type="simple">SWUC</abbrev>-DI-SH-01); Guiyang City, Qianling Park; <named-content xmlns:xlink="http://www.w3.org/1999/xlink" content-type="dwc:verbatimCoordinates" xlink:type="simple"><named-content content-type="geo-json" specific-use="{&#34;type&#34;:&#34;Point&#34;,&#34;coordinates&#34;:[106.693056,26.598611]}" id="NCID0EZCBG" xlink:type="simple">26°35′55″N, 106°41′35″E</named-content></named-content>; elev. 1172 m; 8 October 2012; L.Y. Wang, X.K. Jiang leg. • 1 ♂ (<abbrev xmlns:xlink="http://www.w3.org/1999/xlink" content-type="institution" xlink:title="Collection of Spiders, School of Life Sciences, Southwest University, Chongqing, China" id="ABBRID0E5CBG" xlink:type="simple">SWUC</abbrev>-DI-SH-02), Guiding County, Yanxia Town; <named-content xmlns:xlink="http://www.w3.org/1999/xlink" content-type="dwc:verbatimCoordinates" xlink:type="simple"><named-content content-type="geo-json" specific-use="{&#34;type&#34;:&#34;Point&#34;,&#34;coordinates&#34;:[107.303611,26.383333]}" id="NCID0EGDBG" xlink:type="simple">26°23′00″N, 107°18′13″E</named-content></named-content>; elev. 1173 m; 8 August 2007; Z.S. Zhang leg; • 2 ♂ (<abbrev xmlns:xlink="http://www.w3.org/1999/xlink" content-type="institution" xlink:title="Collection of Spiders, School of Life Sciences, Southwest University, Chongqing, China" id="ABBRID0ELDBG" xlink:type="simple">SWUC</abbrev>-DI-SH-03 to 04); Xishiu County, Tucheng Town; <named-content xmlns:xlink="http://www.w3.org/1999/xlink" content-type="dwc:verbatimCoordinates" xlink:type="simple"><named-content content-type="geo-json" specific-use="{&#34;type&#34;:&#34;Point&#34;,&#34;coordinates&#34;:[105.996667,28.277778]}" id="NCID0ETDBG" xlink:type="simple">28°16′40″N, 105°59′48″E</named-content></named-content>; elev. 307 m; 17 September 2016; Z.Z. Yang leg. • 6 ♀ (<abbrev xmlns:xlink="http://www.w3.org/1999/xlink" content-type="institution" xlink:title="Collection of Spiders, School of Life Sciences, Southwest University, Chongqing, China" id="ABBRID0EYDBG" xlink:type="simple">SWUC</abbrev>-DI-SH-05 to 10); Kaili City, Leishan County, Leigongshan National Nature Reserve, Xiaodanjiang; <named-content xmlns:xlink="http://www.w3.org/1999/xlink" content-type="dwc:verbatimCoordinates" xlink:type="simple"><named-content content-type="geo-json" specific-use="{&#34;type&#34;:&#34;Point&#34;,&#34;coordinates&#34;:[108.158333,26.355833]}" id="NCID0EAEBG" xlink:type="simple">26°21′21″N, 108°09′30″E</named-content></named-content>; elev. 1409 m; 17 September 2005; Z.S. Zhang, H.M. Chen leg. • <bold>Hebei</bold>: 1 ♀ (<abbrev xmlns:xlink="http://www.w3.org/1999/xlink" content-type="institution" xlink:title="Collection of Spiders, School of Life Sciences, Southwest University, Chongqing, China" id="ABBRID0EHEBG" xlink:type="simple">SWUC</abbrev>-DI-SH-11); Xiaowutai Mountain, Yangjiaping, <named-content xmlns:xlink="http://www.w3.org/1999/xlink" content-type="dwc:verbatimCoordinates" xlink:type="simple"><named-content content-type="geo-json" specific-use="{&#34;type&#34;:&#34;Point&#34;,&#34;coordinates&#34;:[114.945278,39.936111]}" id="NCID0EPEBG" xlink:type="simple">39°56'10"N, 114°56'43"E</named-content></named-content>; elev. 1440 m; 30 July 2012; F. Zhang leg. • <bold>Hubei</bold>: 1 ♀ (<abbrev xmlns:xlink="http://www.w3.org/1999/xlink" content-type="institution" xlink:title="Collection of Spiders, School of Life Sciences, Southwest University, Chongqing, China" id="ABBRID0EWEBG" xlink:type="simple">SWUC</abbrev>-DI-SH-12); Shennongjia, Muyuping; <named-content xmlns:xlink="http://www.w3.org/1999/xlink" content-type="dwc:verbatimCoordinates" xlink:type="simple"><named-content content-type="geo-json" specific-use="{&#34;type&#34;:&#34;Point&#34;,&#34;coordinates&#34;:[110.398056,31.465000]}" id="NCID0E5EBG" xlink:type="simple">31°27′54″N, 110°23′53″E</named-content></named-content>; elev. 1207m; 24 September 2001; M.S. Zhu leg. • <bold>Liaoning</bold>: 1 ♂ (<abbrev xmlns:xlink="http://www.w3.org/1999/xlink" content-type="institution" xlink:title="Collection of Spiders, School of Life Sciences, Southwest University, Chongqing, China" id="ABBRID0EFFBG" xlink:type="simple">SWUC</abbrev>-DI-SH-13); Dandong City, Jinjiangshan Park; <named-content xmlns:xlink="http://www.w3.org/1999/xlink" content-type="dwc:verbatimCoordinates" xlink:type="simple"><named-content content-type="geo-json" specific-use="{&#34;type&#34;:&#34;Point&#34;,&#34;coordinates&#34;:[124.375556,40.133889]}" id="NCID0ENFBG" xlink:type="simple">40°08′02″N, 124°22′32″E</named-content></named-content>; elev. 84 m; 16 August 2009; H.M. Chen, Z. Li, H.P. Wang leg. • 1 ♀ (<abbrev xmlns:xlink="http://www.w3.org/1999/xlink" content-type="institution" xlink:title="Collection of Spiders, School of Life Sciences, Southwest University, Chongqing, China" id="ABBRID0ESFBG" xlink:type="simple">SWUC</abbrev>-DI-SH-14); Benxi City, Huanren County, Wunvshan; <named-content xmlns:xlink="http://www.w3.org/1999/xlink" content-type="dwc:verbatimCoordinates" xlink:type="simple"><named-content content-type="geo-json" specific-use="{&#34;type&#34;:&#34;Point&#34;,&#34;coordinates&#34;:[125.416944,41.327222]}" id="NCID0E1FBG" xlink:type="simple">41°19′38″N, 125°25′01″E</named-content></named-content>; elev. 627 m; 21 August 2009; H.M. Chen, Z. Li, H.P. Wang leg. • 4 ♂ 14 ♀ (<abbrev xmlns:xlink="http://www.w3.org/1999/xlink" content-type="institution" xlink:title="Collection of Spiders, School of Life Sciences, Southwest University, Chongqing, China" id="ABBRID0E6FBG" xlink:type="simple">SWUC</abbrev>-DI-SH-15 to 32); Benxi City, Huanren County, Wangtiandong Scenic Spot; <named-content xmlns:xlink="http://www.w3.org/1999/xlink" content-type="dwc:verbatimCoordinates" xlink:type="simple"><named-content content-type="geo-json" specific-use="{&#34;type&#34;:&#34;Point&#34;,&#34;coordinates&#34;:[125.267778,41.190000]}" id="NCID0EHGBG" xlink:type="simple">41°11′24″N, 125°16′04″E</named-content></named-content>; elev. 280 m; 20 August 2009; H.M. Chen, Z. Li, H.P. Wang leg. • 1 ♂ (<abbrev xmlns:xlink="http://www.w3.org/1999/xlink" content-type="institution" xlink:title="Collection of Spiders, School of Life Sciences, Southwest University, Chongqing, China" id="ABBRID0EMGBG" xlink:type="simple">SWUC</abbrev>-DI-SH-33); Kuandian County, Tianhuashan Scenic Spot; <named-content xmlns:xlink="http://www.w3.org/1999/xlink" content-type="dwc:verbatimCoordinates" xlink:type="simple"><named-content content-type="geo-json" specific-use="{&#34;type&#34;:&#34;Point&#34;,&#34;coordinates&#34;:[124.580556,41.085000]}" id="NCID0EUGBG" xlink:type="simple">41°05′06″N, 124°34′50″E</named-content></named-content>; elev. 724 m; 17 August 2009; H.M. Chen, Z. Li, H.P. Wang leg. • <bold>Shaanxi</bold>: 1 ♂ (<abbrev xmlns:xlink="http://www.w3.org/1999/xlink" content-type="institution" xlink:title="Collection of Spiders, School of Life Sciences, Southwest University, Chongqing, China" id="ABBRID0E2GBG" xlink:type="simple">SWUC</abbrev>-DI-SH-34); Mei County, Tangyu, Taibaishan; <named-content xmlns:xlink="http://www.w3.org/1999/xlink" content-type="dwc:verbatimCoordinates" xlink:type="simple"><named-content content-type="geo-json" specific-use="{&#34;type&#34;:&#34;Point&#34;,&#34;coordinates&#34;:[107.897222,34.129444]}" id="NCID0EDHBG" xlink:type="simple">34°07′46″N, 107°53′50″E</named-content></named-content>; elev. 703 m; 10 September 2004; Z.S. Zhang, H.M. Chen leg. • 2 ♀ (<abbrev xmlns:xlink="http://www.w3.org/1999/xlink" content-type="institution" xlink:title="Collection of Spiders, School of Life Sciences, Southwest University, Chongqing, China" id="ABBRID0EIHBG" xlink:type="simple">SWUC</abbrev>-DI-SH-35 to 36); Zhouzhi County, Houzhenzi Town; <named-content xmlns:xlink="http://www.w3.org/1999/xlink" content-type="dwc:verbatimCoordinates" xlink:type="simple"><named-content content-type="geo-json" specific-use="{&#34;type&#34;:&#34;Point&#34;,&#34;coordinates&#34;:[107.833611,33.846944]}" id="NCID0EQHBG" xlink:type="simple">33°50′49″N, 107°50′01″E</named-content></named-content>; elev. 1305 m; 14 September 2011; L.Y. Wang, Z. Li, D. Wang leg. • <bold>Sichuan</bold>: 8 ♂ 11 ♀ (<abbrev xmlns:xlink="http://www.w3.org/1999/xlink" content-type="institution" xlink:title="Collection of Spiders, School of Life Sciences, Southwest University, Chongqing, China" id="ABBRID0EXHBG" xlink:type="simple">SWUC</abbrev>-DI-SH-37 to 55); Jiulong County, Wanba Town; <named-content xmlns:xlink="http://www.w3.org/1999/xlink" content-type="dwc:verbatimCoordinates" xlink:type="simple"><named-content content-type="geo-json" specific-use="{&#34;type&#34;:&#34;Point&#34;,&#34;coordinates&#34;:[102.052500,29.071111]}" id="NCID0E6HBG" xlink:type="simple">29°04′16″N, 102°03′09″E</named-content></named-content>; elev. 2078 m; 28 September 2008; H.M. Chen leg. • 1 ♂ 2 ♀ (<abbrev xmlns:xlink="http://www.w3.org/1999/xlink" content-type="institution" xlink:title="Collection of Spiders, School of Life Sciences, Southwest University, Chongqing, China" id="ABBRID0EEIBG" xlink:type="simple">SWUC</abbrev>-DI-SH-56 to 58); Luding County, Moxi Town; <named-content xmlns:xlink="http://www.w3.org/1999/xlink" content-type="dwc:verbatimCoordinates" xlink:type="simple"><named-content content-type="geo-json" specific-use="{&#34;type&#34;:&#34;Point&#34;,&#34;coordinates&#34;:[102.114722,29.651111]}" id="NCID0EMIBG" xlink:type="simple">29°39′04″N, 102°06′53″E</named-content></named-content>; elev. 1572 m; 12 November 2019; Z.S. Zhang, L.Y. Wang leg.</p></tp:treatment-sec><tp:treatment-sec sec-type="diagnosis" id="SECID0ERIBG"><title>Diagnosis.</title><p>This species is similar to <italic><tp:taxon-name><tp:taxon-name-part taxon-name-part-type="genus" reg="Sudesna">S.</tp:taxon-name-part><tp:taxon-name-part taxon-name-part-type="species" reg="shangrila">shangrila</tp:taxon-name-part></tp:taxon-name></italic> sp. nov. (Figs <xref ref-type="fig" rid="F11">11</xref>, <xref ref-type="fig" rid="F12">12</xref>) in having a hook-shaped retrolateral tibial apophysis and spiraled copulatory openings, but it can be distinguished by the spiral posterior arm of the conductor (vs slightly twisted), the curved copulatory duct (vs columnar), and the bud-shaped spermathecal head (vs round).</p></tp:treatment-sec><tp:treatment-sec sec-type="distribution" id="SECID0EKJBG"><title>Distribution.</title><p>China (Beijing, Gansu, Guizhou, Hebei, Hubei, Hunan, Liaoning, Shanxi, Shaanxi, Sichuan, Zhejiang) (Fig. <xref ref-type="fig" rid="F15">15</xref>).</p></tp:treatment-sec><tp:treatment-sec sec-type="remarks" id="SECID0EUJBG"><title>Remarks.</title><p>Although we did not examine the type of <italic><tp:taxon-name><tp:taxon-name-part taxon-name-part-type="genus" reg="Sudesna">S.</tp:taxon-name-part><tp:taxon-name-part taxon-name-part-type="species" reg="hedini">hedini</tp:taxon-name-part></tp:taxon-name></italic>, the published figures of it (<xref ref-type="bibr" rid="B10">Schenkel 1936</xref>; <xref ref-type="bibr" rid="B5">Lehtinen 1967</xref>) are clear enough. We carefully compared <italic><tp:taxon-name><tp:taxon-name-part taxon-name-part-type="genus" reg="Dictyna">D.</tp:taxon-name-part><tp:taxon-name-part taxon-name-part-type="species" reg="yongshun">yongshun</tp:taxon-name-part></tp:taxon-name></italic> (type examined, Fig. <xref ref-type="fig" rid="F10">10</xref>) and <italic><tp:taxon-name><tp:taxon-name-part taxon-name-part-type="genus" reg="Sudesna">S.</tp:taxon-name-part><tp:taxon-name-part taxon-name-part-type="species" reg="hedini">hedini</tp:taxon-name-part></tp:taxon-name></italic> (Fig. <xref ref-type="fig" rid="F9">9</xref>), and found that these two species share the same structures, such as the helical posterior arm of conductor, the semicircular embolus originating at about the 9:00 o’clock position, and two ctenidia located dorso-medially on the tibia. Therefore, we consider <italic><tp:taxon-name><tp:taxon-name-part taxon-name-part-type="genus" reg="Dictyna">D.</tp:taxon-name-part><tp:taxon-name-part taxon-name-part-type="species" reg="yongshun">yongshun</tp:taxon-name-part></tp:taxon-name></italic> to be a junior synonym of <italic><tp:taxon-name><tp:taxon-name-part taxon-name-part-type="genus" reg="Sudesna">S.</tp:taxon-name-part><tp:taxon-name-part taxon-name-part-type="species" reg="hedini">hedini</tp:taxon-name-part></tp:taxon-name></italic> (Schenkel, 1936).</p><fig id="F9" position="float" orientation="portrait"><object-id xmlns:xlink="http://www.w3.org/1999/xlink" content-type="doi" xlink:type="simple">10.3897/zookeys.1234.145300.figure9</object-id><object-id xmlns:xlink="http://www.w3.org/1999/xlink" content-type="arpha" xlink:type="simple">D8E9E6C5-DD6C-5491-874A-14FF2B6354D1</object-id><label>Figure 9.</label><caption><p><italic><tp:taxon-name><tp:taxon-name-part taxon-name-part-type="genus" reg="Sudesna">Sudesna</tp:taxon-name-part><tp:taxon-name-part taxon-name-part-type="species" reg="hedini">hedini</tp:taxon-name-part></tp:taxon-name></italic> (Schenkel, 1936) male (<abbrev xmlns:xlink="http://www.w3.org/1999/xlink" content-type="institution" xlink:title="Collection of Spiders, School of Life Sciences, Southwest University, Chongqing, China" id="ABBRID0EUMBG" xlink:type="simple">SWUC</abbrev>-DI-SH-56, <bold>A, C–E</bold>) and female (<abbrev xmlns:xlink="http://www.w3.org/1999/xlink" content-type="institution" xlink:title="Collection of Spiders, School of Life Sciences, Southwest University, Chongqing, China" id="ABBRID0E2MBG" xlink:type="simple">SWUC</abbrev>-DI-SH-57, <bold>B, F, G</bold>). <bold>A</bold> Male habitus, dorsal view <bold>B</bold> female habitus, dorsal view <bold>C</bold> left male palp, ventral view <bold>D</bold> same, retrolateral view <bold>E</bold> same, dorsal view <bold>F</bold> epigyne, ventral view <bold>G</bold> vulva, dorsal view.</p></caption><graphic xmlns:xlink="http://www.w3.org/1999/xlink" xlink:href="zookeys-1234-127_article-145300__-g009.jpg" position="float" orientation="portrait" xlink:type="simple" id="oo_1304145.jpg"><uri content-type="original_file" xlink:type="simple">https://binary.pensoft.net/fig/1304145</uri></graphic></fig><fig id="F10" position="float" orientation="portrait"><object-id xmlns:xlink="http://www.w3.org/1999/xlink" content-type="doi" xlink:type="simple">10.3897/zookeys.1234.145300.figure10</object-id><object-id xmlns:xlink="http://www.w3.org/1999/xlink" content-type="arpha" xlink:type="simple">8246D57C-F869-52A0-BF08-4F48CCB8C9E9</object-id><label>Figure 10.</label><caption><p><italic><tp:taxon-name><tp:taxon-name-part taxon-name-part-type="genus" reg="Sudesna">Sudesna</tp:taxon-name-part><tp:taxon-name-part taxon-name-part-type="species" reg="hedini">hedini</tp:taxon-name-part></tp:taxon-name></italic> (Schenkel, 1936) (holotype of <italic><tp:taxon-name><tp:taxon-name-part taxon-name-part-type="genus" reg="Dictyna">Dictyna</tp:taxon-name-part><tp:taxon-name-part taxon-name-part-type="species" reg="yongshun">yongshun</tp:taxon-name-part></tp:taxon-name></italic> Yin, Bao &amp; Kim, 2001). <bold>A</bold> Left male palp, ventral view <bold>B</bold> same, retrolateral view.</p></caption><graphic xmlns:xlink="http://www.w3.org/1999/xlink" xlink:href="zookeys-1234-127_article-145300__-g010.jpg" position="float" orientation="portrait" xlink:type="simple" id="oo_1304146.jpg"><uri content-type="original_file" xlink:type="simple">https://binary.pensoft.net/fig/1304146</uri></graphic></fig></tp:treatment-sec><tp:treatment-sec><!--Section generated to contain objects referenced in tp:taxon-treatment.--><fig id="F15" position="float" orientation="portrait"><object-id xmlns:xlink="http://www.w3.org/1999/xlink" content-type="doi" xlink:type="simple">10.3897/zookeys.1234.145300.figure15</object-id><object-id xmlns:xlink="http://www.w3.org/1999/xlink" content-type="arpha" xlink:type="simple">71822F32-B96E-567A-AEF9-1E7F81CCB869</object-id><label>Figure 15.</label><caption><p>Distribution of <italic><tp:taxon-name><tp:taxon-name-part taxon-name-part-type="genus" reg="Sudesna">Sudesna</tp:taxon-name-part></tp:taxon-name></italic> species in China.</p></caption><graphic xmlns:xlink="http://www.w3.org/1999/xlink" xlink:href="zookeys-1234-127_article-145300__-g015.jpg" position="float" orientation="portrait" xlink:type="simple" id="oo_1304151.jpg"><uri content-type="original_file" xlink:type="simple">https://binary.pensoft.net/fig/1304151</uri></graphic></fig><fig id="F11" position="float" orientation="portrait"><object-id xmlns:xlink="http://www.w3.org/1999/xlink" content-type="doi" xlink:type="simple">10.3897/zookeys.1234.145300.figure11</object-id><object-id xmlns:xlink="http://www.w3.org/1999/xlink" content-type="arpha" xlink:type="simple">CB16624C-AE86-5474-B270-90EA618E7441</object-id><label>Figure 11.</label><caption><p><italic><tp:taxon-name><tp:taxon-name-part taxon-name-part-type="genus" reg="Sudesna">Sudesna</tp:taxon-name-part><tp:taxon-name-part taxon-name-part-type="species" reg="shangrila">shangrila</tp:taxon-name-part></tp:taxon-name></italic> sp. nov. holotype male (<bold>A–C</bold>) and paratype female (<bold>D, E</bold>). <bold>A</bold> Left male palp, ventral view <bold>B</bold> same, retrolateral view <bold>C</bold> same, dorsal view <bold>D</bold> epigyne, ventral view <bold>E</bold> vulva, dorsal view. Abbreviations: AA = anterior arm of conductor; CD = copulatory duct; CO = copulatory opening; Ct = ctenidia; Em = embolus; FD = fertilization duct; PA = posterior arm of conductor; RTA = retrolateral tibial apophysis; S = spermathecal; SH = spermathecal head.</p></caption><graphic xmlns:xlink="http://www.w3.org/1999/xlink" xlink:href="zookeys-1234-127_article-145300__-g011.jpg" position="float" orientation="portrait" xlink:type="simple" id="oo_1304147.jpg"><uri content-type="original_file" xlink:type="simple">https://binary.pensoft.net/fig/1304147</uri></graphic></fig><fig id="F12" position="float" orientation="portrait"><object-id xmlns:xlink="http://www.w3.org/1999/xlink" content-type="doi" xlink:type="simple">10.3897/zookeys.1234.145300.figure12</object-id><object-id xmlns:xlink="http://www.w3.org/1999/xlink" content-type="arpha" xlink:type="simple">0D6D23E0-4187-50FA-86D8-0FC52792BAC8</object-id><label>Figure 12.</label><caption><p><italic><tp:taxon-name><tp:taxon-name-part taxon-name-part-type="genus" reg="Sudesna">Sudesna</tp:taxon-name-part><tp:taxon-name-part taxon-name-part-type="species" reg="shangrila">shangrila</tp:taxon-name-part></tp:taxon-name></italic> sp. nov. holotype male (<bold>A, C–E</bold>) and paratype female (<bold>B, F, G</bold>). <bold>A</bold> Male habitus, dorsal view <bold>B</bold> female habitus, dorsal view <bold>C</bold> left male palp, ventral view <bold>D</bold> same, retrolateral view <bold>E</bold> same, dorsal view <bold>F</bold> epigyne, ventral view <bold>G</bold> vulva, dorsal view.</p></caption><graphic xmlns:xlink="http://www.w3.org/1999/xlink" xlink:href="zookeys-1234-127_article-145300__-g012.jpg" position="float" orientation="portrait" xlink:type="simple" id="oo_1304148.jpg"><uri content-type="original_file" xlink:type="simple">https://binary.pensoft.net/fig/1304148</uri></graphic></fig></tp:treatment-sec><ref-list><ref id="B9"><mixed-citation xmlns:xlink="http://www.w3.org/1999/xlink" xlink:type="simple"><person-group><name name-style="western"><surname>Paik</surname><given-names>KY</given-names></name></person-group> (<year>1979</year>) <article-title>Korean spiders of family <tp:taxon-name><tp:taxon-name-part taxon-name-part-type="family">Dictynidae</tp:taxon-name-part></tp:taxon-name>.</article-title><source>Research Review of Kyungpook National University</source><volume>27</volume>: <fpage>419</fpage>–<lpage>431</lpage>.</mixed-citation></ref><ref id="B19"><mixed-citation xmlns:xlink="http://www.w3.org/1999/xlink" xlink:type="simple"><person-group><name name-style="western"><surname>Zhu</surname><given-names>MS</given-names></name><name name-style="western"><surname>Shi</surname><given-names>JG</given-names></name></person-group> (<year>1985</year>) Crop field spiders of Shanxi Province. Agriculture Planning Committee of Shanxi Province 1983: 239 pp.</mixed-citation></ref><ref id="B12"><mixed-citation xmlns:xlink="http://www.w3.org/1999/xlink" xlink:type="simple"><person-group><name name-style="western"><surname>Song</surname><given-names>DX</given-names></name><name name-style="western"><surname>Lu</surname><given-names>L</given-names></name></person-group> (<year>1985</year>) <article-title>On some dictynids from China (<tp:taxon-name><tp:taxon-name-part taxon-name-part-type="order">Araneae</tp:taxon-name-part></tp:taxon-name>: <tp:taxon-name><tp:taxon-name-part taxon-name-part-type="family">Dictynidae</tp:taxon-name-part></tp:taxon-name>).</article-title><source>Sinozoologia</source><volume>3</volume>: <fpage>77</fpage>–<lpage>83</lpage>.</mixed-citation></ref><ref id="B11"><mixed-citation xmlns:xlink="http://www.w3.org/1999/xlink" xlink:type="simple"><person-group><name name-style="western"><surname>Song</surname><given-names>DX</given-names></name></person-group> (<year>1987</year>) <source>Spiders from agricultural regions of China (<tp:taxon-name><tp:taxon-name-part taxon-name-part-type="class">Arachnida</tp:taxon-name-part></tp:taxon-name>: <tp:taxon-name><tp:taxon-name-part taxon-name-part-type="order">Araneae</tp:taxon-name-part></tp:taxon-name>).</source><publisher-name>Agriculture Publishing House</publisher-name>, <publisher-loc>Beijing</publisher-loc>, <size units="page">376 pp</size>.</mixed-citation></ref><ref id="B3"><mixed-citation xmlns:xlink="http://www.w3.org/1999/xlink" xlink:type="simple"><person-group><name name-style="western"><surname>Feng</surname><given-names>ZQ</given-names></name></person-group> (<year>1990</year>) <source>Spiders of China in Colour.</source><publisher-name>Hunan Science and Technology Publishing House</publisher-name>, <publisher-loc>Changsha</publisher-loc>, <size units="page">256 pp</size>.</mixed-citation></ref><ref id="B13"><mixed-citation xmlns:xlink="http://www.w3.org/1999/xlink" xlink:type="simple"><person-group><name name-style="western"><surname>Song</surname><given-names>DX</given-names></name><name name-style="western"><surname>Zhu</surname><given-names>MS</given-names></name><name name-style="western"><surname>Chen</surname><given-names>J</given-names></name></person-group> (<year>1999</year>) <source>The Spiders of China.</source><publisher-name>Hebei Science and Technology Publishing House</publisher-name>, <publisher-loc>Shijiazhuang</publisher-loc>, <size units="page">640 pp</size>.</mixed-citation></ref><ref id="B14"><mixed-citation xmlns:xlink="http://www.w3.org/1999/xlink" xlink:type="simple"><person-group><name name-style="western"><surname>Song</surname><given-names>DX</given-names></name><name name-style="western"><surname>Zhu</surname><given-names>MS</given-names></name><name name-style="western"><surname>Chen</surname><given-names>J</given-names></name></person-group> (<year>2001</year>) <source>The Fauna of Hebei, China: <tp:taxon-name><tp:taxon-name-part taxon-name-part-type="order">Araneae</tp:taxon-name-part></tp:taxon-name>.</source><publisher-name>Hebei Science and Technology Publishing House</publisher-name>, <publisher-loc>Shijiazhuang</publisher-loc>, <size units="page">510 pp</size>.</mixed-citation></ref><ref id="B7"><mixed-citation xmlns:xlink="http://www.w3.org/1999/xlink" xlink:type="simple"><person-group><name name-style="western"><surname>Namkung</surname><given-names>J</given-names></name></person-group> (<year>2002</year>) <source>The Spiders of Korea.</source><publisher-name>Kyo-Hak Publishing</publisher-name>, <publisher-loc>Seoul</publisher-loc>, <size units="page">648 pp</size>.</mixed-citation></ref><ref id="B8"><mixed-citation xmlns:xlink="http://www.w3.org/1999/xlink" xlink:type="simple"><person-group><name name-style="western"><surname>Namkung</surname><given-names>J</given-names></name></person-group> (<year>2003</year>) <source>The Spiders of Korea, 2<sup>nd</sup> ed.</source><publisher-name>Kyo-Hak Publishing</publisher-name>, <publisher-loc>Seoul</publisher-loc>, <size units="page">648 pp</size>.</mixed-citation></ref><ref id="B6"><mixed-citation xmlns:xlink="http://www.w3.org/1999/xlink" xlink:type="simple"><person-group><name name-style="western"><surname>Marusik</surname><given-names>YM</given-names></name><name name-style="western"><surname>Ovtchinnikov</surname><given-names>SV</given-names></name><name name-style="western"><surname>Koponen</surname><given-names>S</given-names></name></person-group> (<year>2006</year>) <article-title>Uncommon conformation of the male palp in common Holarctic spiders belonging to the <italic><tp:taxon-name><tp:taxon-name-part taxon-name-part-type="genus">Lathys</tp:taxon-name-part><tp:taxon-name-part taxon-name-part-type="species">stigmatisata</tp:taxon-name-part></tp:taxon-name></italic> group (<tp:taxon-name><tp:taxon-name-part taxon-name-part-type="order">Araneae</tp:taxon-name-part></tp:taxon-name>, <tp:taxon-name><tp:taxon-name-part taxon-name-part-type="family">Dictynidae</tp:taxon-name-part></tp:taxon-name>).</article-title><source>Bulletin of the British Arachnological Society</source><volume>13</volume>(<issue>9</issue>): <fpage>353</fpage>–<lpage>360</lpage>.</mixed-citation></ref><ref id="B17"><mixed-citation xmlns:xlink="http://www.w3.org/1999/xlink" xlink:type="simple"><person-group><name name-style="western"><surname>Zhang</surname><given-names>ZS</given-names></name><name name-style="western"><surname>Li</surname><given-names>SQ</given-names></name></person-group> (<year>2011</year>) <article-title>On four new canopy spiders of <tp:taxon-name><tp:taxon-name-part taxon-name-part-type="family">Dictynidae</tp:taxon-name-part></tp:taxon-name> (<tp:taxon-name><tp:taxon-name-part taxon-name-part-type="order">Araneae</tp:taxon-name-part></tp:taxon-name>) from Xishuangbanna rainforest, China.</article-title><source>Zootaxa</source><volume>3066</volume>: <fpage>21</fpage>–<lpage>36</lpage>. <ext-link xlink:href="10.11646/zootaxa.3066.1.2" ext-link-type="doi" xlink:type="simple">https://doi.org/10.11646/zootaxa.3066.1.2</ext-link></mixed-citation></ref><ref id="B2"><mixed-citation xmlns:xlink="http://www.w3.org/1999/xlink" xlink:type="simple"><person-group><name name-style="western"><surname>Esyunin</surname><given-names>SL</given-names></name><name name-style="western"><surname>Sozontov</surname><given-names>AN</given-names></name></person-group> (<year>2016</year>) <article-title>On a new Eurasian species of <italic><tp:taxon-name><tp:taxon-name-part taxon-name-part-type="genus">Dictyna</tp:taxon-name-part></tp:taxon-name></italic> Sundevall, 1833 (<tp:taxon-name><tp:taxon-name-part taxon-name-part-type="order">Aranei</tp:taxon-name-part></tp:taxon-name>: <tp:taxon-name><tp:taxon-name-part taxon-name-part-type="family">Dictynidae</tp:taxon-name-part></tp:taxon-name>), with taxonomic notes on poorly known Palaearctic <italic><tp:taxon-name><tp:taxon-name-part taxon-name-part-type="genus">Dictyna</tp:taxon-name-part></tp:taxon-name></italic> species.</article-title><source><tp:taxon-name><tp:taxon-name-part taxon-name-part-type="phylum">Arthropoda</tp:taxon-name-part></tp:taxon-name> Selecta</source><volume>25</volume>(<issue>2</issue>): <fpage>199</fpage>–<lpage>206</lpage>. <ext-link xlink:href="10.15298/arthsel.25.2.06" ext-link-type="doi" xlink:type="simple">https://doi.org/10.15298/arthsel.25.2.06</ext-link></mixed-citation></ref><ref id="B4"><mixed-citation xmlns:xlink="http://www.w3.org/1999/xlink" xlink:type="simple"><person-group><name name-style="western"><surname>Kim</surname><given-names>ST</given-names></name><name name-style="western"><surname>Lee</surname><given-names>SY</given-names></name></person-group> (<year>2017</year>) <article-title><tp:taxon-name><tp:taxon-name-part taxon-name-part-type="phylum">Arthropoda</tp:taxon-name-part></tp:taxon-name>: <tp:taxon-name><tp:taxon-name-part taxon-name-part-type="class">Arachnida</tp:taxon-name-part></tp:taxon-name>: Aaraneae [sic]: <tp:taxon-name><tp:taxon-name-part taxon-name-part-type="family">Oecobiidae</tp:taxon-name-part></tp:taxon-name>, <tp:taxon-name><tp:taxon-name-part taxon-name-part-type="family">Oxyopidae</tp:taxon-name-part></tp:taxon-name>, <tp:taxon-name><tp:taxon-name-part taxon-name-part-type="family">Cybaeidae</tp:taxon-name-part></tp:taxon-name>, <tp:taxon-name><tp:taxon-name-part taxon-name-part-type="family">Dictynidae</tp:taxon-name-part></tp:taxon-name>, <tp:taxon-name><tp:taxon-name-part taxon-name-part-type="family">Sparassidae</tp:taxon-name-part></tp:taxon-name>, <tp:taxon-name><tp:taxon-name-part taxon-name-part-type="family">Philodromidae</tp:taxon-name-part></tp:taxon-name>. Spiders II.</article-title><source>Invertebrate Fauna of Korea</source><volume>21</volume>(<issue>42</issue>): <fpage>1</fpage>–<lpage>122</lpage>.</mixed-citation></ref><ref id="B16"><mixed-citation xmlns:xlink="http://www.w3.org/1999/xlink" xlink:type="simple"><person-group><name name-style="western"><surname>Yin</surname><given-names>CM</given-names></name><name name-style="western"><surname>Peng</surname><given-names>XJ</given-names></name><name name-style="western"><surname>Yan</surname><given-names>HM</given-names></name><name name-style="western"><surname>Bao</surname><given-names>YH</given-names></name><name name-style="western"><surname>Xu</surname><given-names>X</given-names></name><name name-style="western"><surname>Tang</surname><given-names>G</given-names></name><name name-style="western"><surname>Zhou</surname><given-names>QS</given-names></name><name name-style="western"><surname>Liu</surname><given-names>P</given-names></name></person-group> (<year>2012</year>) <source>Fauna Hunan: <tp:taxon-name><tp:taxon-name-part taxon-name-part-type="order">Araneae</tp:taxon-name-part></tp:taxon-name> in Hunan, China.</source><publisher-name>Hunan Science and Technology Press</publisher-name>, <publisher-loc>Changsha</publisher-loc>, <size units="page">1590 pp</size>.</mixed-citation></ref><ref id="B10"><mixed-citation xmlns:xlink="http://www.w3.org/1999/xlink" xlink:type="simple"><person-group><name name-style="western"><surname>Schenkel</surname><given-names>E</given-names></name></person-group> (<year>1936</year>) Schwedisch-chinesische wissenschaftliche Expedition nach den nordwestlichen Provinzen Chinas, unter Leitung von Dr. Sven Hedin und Prof. Sü Ping-chang. <tp:taxon-name><tp:taxon-name-part taxon-name-part-type="order">Araneae</tp:taxon-name-part></tp:taxon-name> gesammelt vom schwedischen Arzt der Expedition Dr. David Hummel 1927–1930. Arkiv för Zoologi 29(A1): 1–314.</mixed-citation></ref><ref id="B5"><mixed-citation xmlns:xlink="http://www.w3.org/1999/xlink" xlink:type="simple"><person-group><name name-style="western"><surname>Lehtinen</surname><given-names>PT</given-names></name></person-group> (<year>1967</year>) <article-title>Classification of the cribellate spiders and some allied families, with notes on the evolution of the suborder <tp:taxon-name><tp:taxon-name-part taxon-name-part-type="infraorder">Araneomorpha</tp:taxon-name-part></tp:taxon-name>.</article-title><source>Annales Zoologici Fennici</source><volume>4</volume>: <fpage>199</fpage>–<lpage>468</lpage>.</mixed-citation></ref></ref-list></tp:taxon-treatment>
