# Supplementary material for: ﻿Six new species and a new synonym of the mesh-web spider genus Sudesna Lehtinen, 1967 (Araneae, Dictynidae) from China
Source: Zookeys. 2025 Apr 9;1234:127–49. doi: 10.3897/zookeys.1234.145300 (PMC12004077; doi:10.3897/zookeys.1234.145300)
Supplement: XML Treatment for Sudesna shangrila [file zookeys.1234.145300-treatment7.xml]

<!DOCTYPE tp:taxon-treatment
  PUBLIC "-//TaxonX//DTD Taxonomic Treatment Publishing DTD v0 20100105//EN" "tax-treatment-NSO.dtd">
<tp:taxon-treatment xmlns:tp="http://www.plazi.org/taxpub"><tp:treatment-meta><kwd-group><label>Taxon classification</label><kwd>
                <named-content content-type="kingdom">Animalia</named-content>
              </kwd><kwd>
                <named-content content-type="order">Araneae</named-content>
              </kwd><kwd>
                <named-content content-type="family">Dictynidae</named-content>
              </kwd></kwd-group><mixed-citation publication-type="journal"><person-group><name><surname>Wang</surname><given-names>Lu-Yu</given-names></name><name><surname>Peng</surname><given-names>Xian-Jin</given-names></name><name><surname>Zhang</surname><given-names>Zhi-Sheng</given-names></name></person-group><article-title>﻿Six new species and a new synonym of the mesh-web spider genus <italic><tp:taxon-name><tp:taxon-name-part taxon-name-part-type="genus" reg="Sudesna">Sudesna</tp:taxon-name-part></tp:taxon-name></italic> Lehtinen, 1967 (<tp:taxon-name><tp:taxon-name-part taxon-name-part-type="order">Araneae</tp:taxon-name-part></tp:taxon-name>, <tp:taxon-name><tp:taxon-name-part taxon-name-part-type="family">Dictynidae</tp:taxon-name-part></tp:taxon-name>) from China</article-title><source>Zookeys</source><day>09</day><month>04</month><year>2025</year><volume>1234</volume><fpage>127</fpage><lpage>149</lpage><pub-id pub-id-type="doi">10.3897/zookeys.1234.145300</pub-id></mixed-citation></tp:treatment-meta><tp:nomenclature><label>﻿</label><tp:taxon-name>
              <object-id xmlns:xlink="http://www.w3.org/1999/xlink" content-type="arpha" xlink:type="simple">79437C99-F131-5A7F-A391-620074788C38</object-id>
              <tp:taxon-name-part taxon-name-part-type="genus" reg="Sudesna">Sudesna</tp:taxon-name-part>
              <tp:taxon-name-part taxon-name-part-type="species" reg="shangrila">shangrila</tp:taxon-name-part>
              <object-id xmlns:xlink="http://www.w3.org/1999/xlink" content-type="zoobank" xlink:type="simple">https://zoobank.org/6CB767CD-9CBC-4E37-B45E-73F1B9FF087D</object-id>
            </tp:taxon-name><tp:taxon-status xmlns:xlink="http://www.w3.org/1999/xlink" xlink:type="simple">sp. nov.</tp:taxon-status><xref ref-type="fig" rid="F11">Figs 11</xref><xref ref-type="fig" rid="F12">, 12</xref><xref ref-type="fig" rid="F15">, 15 (香格里拉苏蛛)</xref></tp:nomenclature><tp:treatment-sec sec-type="type material" id="SECID0ESQBG"><title>Type material.</title><p><bold><italic>Holotype</italic></bold> ♂ (<abbrev xmlns:xlink="http://www.w3.org/1999/xlink" content-type="institution" xlink:title="Collection of Spiders, School of Life Sciences, Southwest University, Chongqing, China" id="ABBRID0E4QBG" xlink:type="simple">SWUC</abbrev>-T-DI-18-01); <bold>Yunnan Province</bold>; Shangrila, Tianshengqiao, Geothermal park; <named-content xmlns:xlink="http://www.w3.org/1999/xlink" content-type="dwc:verbatimCoordinates" xlink:type="simple"><named-content content-type="geo-json" specific-use="{&#34;type&#34;:&#34;Point&#34;,&#34;coordinates&#34;:[99.812778,27.798056]}" id="NCID0EHRBG" xlink:type="simple">27°47′53″N, 99°48′46″E</named-content></named-content>; elev. 3406 m; 21 August 2009; Z.X. Li and L.Y. Wang leg. <bold><italic>Paratypes</italic></bold>: 1 ♂ 7 ♀, (<abbrev xmlns:xlink="http://www.w3.org/1999/xlink" content-type="institution" xlink:title="Collection of Spiders, School of Life Sciences, Southwest University, Chongqing, China" id="ABBRID0EPRBG" xlink:type="simple">SWUC</abbrev>-T-DI-18-02 to 09); same data as holotype.</p></tp:treatment-sec><tp:treatment-sec sec-type="etymology" id="SECID0EURBG"><title>Etymology.</title><p>The specific name is derived from the county where the type locality is located; used as a noun in apposition.</p></tp:treatment-sec><tp:treatment-sec sec-type="diagnosis" id="SECID0EZRBG"><title>Diagnosis.</title><p>See the diagnosis of <italic><tp:taxon-name><tp:taxon-name-part taxon-name-part-type="genus" reg="Sudesna">S.</tp:taxon-name-part><tp:taxon-name-part taxon-name-part-type="species" reg="haiboi">haiboi</tp:taxon-name-part></tp:taxon-name></italic> sp. nov.</p></tp:treatment-sec><tp:treatment-sec sec-type="description" id="SECID0EKSBG"><title>Description.</title><p><bold>Male holotype</bold> (Fig. <xref ref-type="fig" rid="F12">12A</xref>) total length 2.30. Prosoma 1.04 long, 0.90 wide; opisthosoma 1.38 long, 0.86 wide. Dorsum of prosoma brown, with white high cephalic area. Eye sizes and interdistances: <abbrev xmlns:xlink="http://www.w3.org/1999/xlink" xlink:title="anterior median eye" id="ABBRID0EWSBG" xlink:type="simple">AME</abbrev> 0.05, <abbrev xmlns:xlink="http://www.w3.org/1999/xlink" xlink:title="anterior lateral eye" id="ABBRID0E1SBG" xlink:type="simple">ALE</abbrev> 0.07, <abbrev xmlns:xlink="http://www.w3.org/1999/xlink" xlink:title="posterior median eye" id="ABBRID0E5SBG" xlink:type="simple">PME</abbrev> 0.05, <abbrev xmlns:xlink="http://www.w3.org/1999/xlink" xlink:title="posterior lateral eye" id="ABBRID0ECTBG" xlink:type="simple">PLE</abbrev>, 0.07; <abbrev xmlns:xlink="http://www.w3.org/1999/xlink" xlink:title="anterior median eye" id="ABBRID0EGTBG" xlink:type="simple">AME</abbrev>–<abbrev xmlns:xlink="http://www.w3.org/1999/xlink" xlink:title="anterior median eye" id="ABBRID0EKTBG" xlink:type="simple">AME</abbrev> 0.12, <abbrev xmlns:xlink="http://www.w3.org/1999/xlink" xlink:title="anterior median eye" id="ABBRID0EOTBG" xlink:type="simple">AME</abbrev>–<abbrev xmlns:xlink="http://www.w3.org/1999/xlink" xlink:title="anterior lateral eye" id="ABBRID0ESTBG" xlink:type="simple">ALE</abbrev> 0.08, <abbrev xmlns:xlink="http://www.w3.org/1999/xlink" xlink:title="posterior median eye" id="ABBRID0EWTBG" xlink:type="simple">PME</abbrev>–<abbrev xmlns:xlink="http://www.w3.org/1999/xlink" xlink:title="posterior median eye" id="ABBRID0E1TBG" xlink:type="simple">PME</abbrev> 0.13, <abbrev xmlns:xlink="http://www.w3.org/1999/xlink" xlink:title="posterior median eye" id="ABBRID0E5TBG" xlink:type="simple">PME</abbrev>–<abbrev xmlns:xlink="http://www.w3.org/1999/xlink" xlink:title="posterior lateral eye" id="ABBRID0ECUBG" xlink:type="simple">PLE</abbrev> 0.13, <abbrev xmlns:xlink="http://www.w3.org/1999/xlink" xlink:title="anterior lateral eye" id="ABBRID0EGUBG" xlink:type="simple">ALE</abbrev>–<abbrev xmlns:xlink="http://www.w3.org/1999/xlink" xlink:title="posterior lateral eye" id="ABBRID0EKUBG" xlink:type="simple">PLE</abbrev> 0.03. <abbrev xmlns:xlink="http://www.w3.org/1999/xlink" xlink:title="median ocular area" id="ABBRID0EOUBG" xlink:type="simple">MOA</abbrev> 0.18 long, anterior width 0.19, posterior width 0.24. Clypeus height 0.11. Chelicerae stout, yellow-brown, with 3 promarginal and 2 retromarginal teeth. Legs yellow brown. Leg measurements: I 2.94 (0.92, 0.99, 0.62, 0.41), II 2.83 (0.87, 0.95, 0.60, 0.41), III 2.25 (0.74, 0.72, 0.48, 0.31), IV 2.49 (0.77, 0.85, 0.58, 0.29). Leg formula: 1243. Opisthosoma oval. Dorsum yellowish brown, with white markings. Venter yellowish brown. Spinnerets short and yellowish brown.</p><p><bold><italic>Palp</italic></bold> (Figs <xref ref-type="fig" rid="F11">11A, B</xref>, <xref ref-type="fig" rid="F12">12C–E</xref>). Tibia dorsally with 2 ctenidia, located 1/3 from distalmost part of tibia. Retrolateral tibia apophysis hook-shaped. Embolus semicircular, originating near the 9:30 o’clock position, terminating at about the 4:00 o’clock position. Anterior arm of conductor (AA) membranous and terminating near the 12:00 o’clock position; posterior arm (PA) slightly twisted with a pointed, scaly tip.</p><fig id="F11" position="float" orientation="portrait"><object-id xmlns:xlink="http://www.w3.org/1999/xlink" content-type="doi" xlink:type="simple">10.3897/zookeys.1234.145300.figure11</object-id><object-id xmlns:xlink="http://www.w3.org/1999/xlink" content-type="arpha" xlink:type="simple">CB16624C-AE86-5474-B270-90EA618E7441</object-id><label>Figure 11.</label><caption><p><italic><tp:taxon-name><tp:taxon-name-part taxon-name-part-type="genus" reg="Sudesna">Sudesna</tp:taxon-name-part><tp:taxon-name-part taxon-name-part-type="species" reg="shangrila">shangrila</tp:taxon-name-part></tp:taxon-name></italic> sp. nov. holotype male (<bold>A–C</bold>) and paratype female (<bold>D, E</bold>). <bold>A</bold> Left male palp, ventral view <bold>B</bold> same, retrolateral view <bold>C</bold> same, dorsal view <bold>D</bold> epigyne, ventral view <bold>E</bold> vulva, dorsal view. Abbreviations: AA = anterior arm of conductor; CD = copulatory duct; CO = copulatory opening; Ct = ctenidia; Em = embolus; FD = fertilization duct; PA = posterior arm of conductor; RTA = retrolateral tibial apophysis; S = spermathecal; SH = spermathecal head.</p></caption><graphic xmlns:xlink="http://www.w3.org/1999/xlink" xlink:href="zookeys-1234-127_article-145300__-g011.jpg" position="float" orientation="portrait" xlink:type="simple" id="oo_1304147.jpg"><uri content-type="original_file" xlink:type="simple">https://binary.pensoft.net/fig/1304147</uri></graphic></fig><fig id="F12" position="float" orientation="portrait"><object-id xmlns:xlink="http://www.w3.org/1999/xlink" content-type="doi" xlink:type="simple">10.3897/zookeys.1234.145300.figure12</object-id><object-id xmlns:xlink="http://www.w3.org/1999/xlink" content-type="arpha" xlink:type="simple">0D6D23E0-4187-50FA-86D8-0FC52792BAC8</object-id><label>Figure 12.</label><caption><p><italic><tp:taxon-name><tp:taxon-name-part taxon-name-part-type="genus" reg="Sudesna">Sudesna</tp:taxon-name-part><tp:taxon-name-part taxon-name-part-type="species" reg="shangrila">shangrila</tp:taxon-name-part></tp:taxon-name></italic> sp. nov. holotype male (<bold>A, C–E</bold>) and paratype female (<bold>B, F, G</bold>). <bold>A</bold> Male habitus, dorsal view <bold>B</bold> female habitus, dorsal view <bold>C</bold> left male palp, ventral view <bold>D</bold> same, retrolateral view <bold>E</bold> same, dorsal view <bold>F</bold> epigyne, ventral view <bold>G</bold> vulva, dorsal view.</p></caption><graphic xmlns:xlink="http://www.w3.org/1999/xlink" xlink:href="zookeys-1234-127_article-145300__-g012.jpg" position="float" orientation="portrait" xlink:type="simple" id="oo_1304148.jpg"><uri content-type="original_file" xlink:type="simple">https://binary.pensoft.net/fig/1304148</uri></graphic></fig><p><bold>Female paratype</bold> (<abbrev xmlns:xlink="http://www.w3.org/1999/xlink" content-type="institution" xlink:title="Collection of Spiders, School of Life Sciences, Southwest University, Chongqing, China" id="ABBRID0EVXBG" xlink:type="simple">SWUC</abbrev>-T-DI-18-02, Fig. <xref ref-type="fig" rid="F12">12B</xref>) total length 3.76. Prosoma 1.36 long, 1.13 wide; opisthosoma 2.64 long, 1.97 wide. Dorsum of prosoma yellowish brown, with white high cephalic area. Eye sizes and interdistances: <abbrev xmlns:xlink="http://www.w3.org/1999/xlink" xlink:title="anterior median eye" id="ABBRID0E5XBG" xlink:type="simple">AME</abbrev> 0.06, <abbrev xmlns:xlink="http://www.w3.org/1999/xlink" xlink:title="anterior lateral eye" id="ABBRID0ECYBG" xlink:type="simple">ALE</abbrev> 0.07, <abbrev xmlns:xlink="http://www.w3.org/1999/xlink" xlink:title="posterior median eye" id="ABBRID0EGYBG" xlink:type="simple">PME</abbrev> 0.06, <abbrev xmlns:xlink="http://www.w3.org/1999/xlink" xlink:title="posterior lateral eye" id="ABBRID0EKYBG" xlink:type="simple">PLE</abbrev>, 0.07; <abbrev xmlns:xlink="http://www.w3.org/1999/xlink" xlink:title="anterior median eye" id="ABBRID0EOYBG" xlink:type="simple">AME</abbrev>–<abbrev xmlns:xlink="http://www.w3.org/1999/xlink" xlink:title="anterior median eye" id="ABBRID0ESYBG" xlink:type="simple">AME</abbrev> 0.16, <abbrev xmlns:xlink="http://www.w3.org/1999/xlink" xlink:title="anterior median eye" id="ABBRID0EWYBG" xlink:type="simple">AME</abbrev>–<abbrev xmlns:xlink="http://www.w3.org/1999/xlink" xlink:title="anterior lateral eye" id="ABBRID0E1YBG" xlink:type="simple">ALE</abbrev> 0.12, <abbrev xmlns:xlink="http://www.w3.org/1999/xlink" xlink:title="posterior median eye" id="ABBRID0E5YBG" xlink:type="simple">PME</abbrev>–<abbrev xmlns:xlink="http://www.w3.org/1999/xlink" xlink:title="posterior median eye" id="ABBRID0ECZBG" xlink:type="simple">PME</abbrev> 0.17, <abbrev xmlns:xlink="http://www.w3.org/1999/xlink" xlink:title="posterior median eye" id="ABBRID0EGZBG" xlink:type="simple">PME</abbrev>–<abbrev xmlns:xlink="http://www.w3.org/1999/xlink" xlink:title="posterior lateral eye" id="ABBRID0EKZBG" xlink:type="simple">PLE</abbrev> 0.16, <abbrev xmlns:xlink="http://www.w3.org/1999/xlink" xlink:title="anterior lateral eye" id="ABBRID0EOZBG" xlink:type="simple">ALE</abbrev>–<abbrev xmlns:xlink="http://www.w3.org/1999/xlink" xlink:title="posterior lateral eye" id="ABBRID0ESZBG" xlink:type="simple">PLE</abbrev> 0.04. <abbrev xmlns:xlink="http://www.w3.org/1999/xlink" xlink:title="median ocular area" id="ABBRID0EWZBG" xlink:type="simple">MOA</abbrev> 0.21 long, anterior width 0.25, posterior width 0.29. Clypeus height 0.12. Legs yellowish brown. Leg measurements: I 3.48 (1.09, 1.16, 0.75, 0.48), II 3.47 (1.05, 1.15, 0.70, 0.47), III 2.90 (0.94, 0.98, 0.64, 0.34), IV 3.51 (1.12, 1.25, 0.80, 0.34). Leg formula: 1243. Opisthosoma oval. Dorsum yellowish brown, with white scaly markings. Venter yellowish brown. Spinnerets short and yellowish brown.</p><p><bold><italic>Epigyne</italic></bold> (Figs <xref ref-type="fig" rid="F11">11C, D</xref>, <xref ref-type="fig" rid="F12">12F, G</xref>). Copulatory openings nearly spiral, facing away from each other, separated by about 4 times their width. Copulatory ducts short, slightly sclerotized. Spermatheca cylindrical; spermathecal heads round. Fertilization ducts thin, semicircular, and directed laterally.</p></tp:treatment-sec><tp:treatment-sec sec-type="variation" id="SECID0EJ1BG"><title>Variation.</title><p>Male (<italic>n</italic> = 2) total length 2.06–2.30; female (<italic>n</italic> = 7) total length 2.65–3.76.</p></tp:treatment-sec><tp:treatment-sec sec-type="distribution" id="SECID0ET1BG"><title>Distribution.</title><p>Known only from the type locality, Yunnan, China (Fig. <xref ref-type="fig" rid="F15">15</xref>).</p></tp:treatment-sec><tp:treatment-sec><!--Section generated to contain objects referenced in tp:taxon-treatment.--><fig id="F15" position="float" orientation="portrait"><object-id xmlns:xlink="http://www.w3.org/1999/xlink" content-type="doi" xlink:type="simple">10.3897/zookeys.1234.145300.figure15</object-id><object-id xmlns:xlink="http://www.w3.org/1999/xlink" content-type="arpha" xlink:type="simple">71822F32-B96E-567A-AEF9-1E7F81CCB869</object-id><label>Figure 15.</label><caption><p>Distribution of <italic><tp:taxon-name><tp:taxon-name-part taxon-name-part-type="genus" reg="Sudesna">Sudesna</tp:taxon-name-part></tp:taxon-name></italic> species in China.</p></caption><graphic xmlns:xlink="http://www.w3.org/1999/xlink" xlink:href="zookeys-1234-127_article-145300__-g015.jpg" position="float" orientation="portrait" xlink:type="simple" id="oo_1304151.jpg"><uri content-type="original_file" xlink:type="simple">https://binary.pensoft.net/fig/1304151</uri></graphic></fig></tp:treatment-sec></tp:taxon-treatment>
