# Supplementary material for: ﻿Six new species and a new synonym of the mesh-web spider genus Sudesna Lehtinen, 1967 (Araneae, Dictynidae) from China
Source: Zookeys. 2025 Apr 9;1234:127–49. doi: 10.3897/zookeys.1234.145300 (PMC12004077; doi:10.3897/zookeys.1234.145300)
Supplement: XML Treatment for Sudesna yangi [file zookeys.1234.145300-treatment8.xml]

<!DOCTYPE tp:taxon-treatment
  PUBLIC "-//TaxonX//DTD Taxonomic Treatment Publishing DTD v0 20100105//EN" "tax-treatment-NSO.dtd">
<tp:taxon-treatment xmlns:tp="http://www.plazi.org/taxpub"><tp:treatment-meta><kwd-group><label>Taxon classification</label><kwd>
                <named-content content-type="kingdom">Animalia</named-content>
              </kwd><kwd>
                <named-content content-type="order">Araneae</named-content>
              </kwd><kwd>
                <named-content content-type="family">Dictynidae</named-content>
              </kwd></kwd-group><mixed-citation publication-type="journal"><person-group><name><surname>Wang</surname><given-names>Lu-Yu</given-names></name><name><surname>Peng</surname><given-names>Xian-Jin</given-names></name><name><surname>Zhang</surname><given-names>Zhi-Sheng</given-names></name></person-group><article-title>﻿Six new species and a new synonym of the mesh-web spider genus <italic><tp:taxon-name><tp:taxon-name-part taxon-name-part-type="genus" reg="Sudesna">Sudesna</tp:taxon-name-part></tp:taxon-name></italic> Lehtinen, 1967 (<tp:taxon-name><tp:taxon-name-part taxon-name-part-type="order">Araneae</tp:taxon-name-part></tp:taxon-name>, <tp:taxon-name><tp:taxon-name-part taxon-name-part-type="family">Dictynidae</tp:taxon-name-part></tp:taxon-name>) from China</article-title><source>Zookeys</source><day>09</day><month>04</month><year>2025</year><volume>1234</volume><fpage>127</fpage><lpage>149</lpage><pub-id pub-id-type="doi">10.3897/zookeys.1234.145300</pub-id></mixed-citation></tp:treatment-meta><tp:nomenclature><label>﻿</label><tp:taxon-name>
              <object-id xmlns:xlink="http://www.w3.org/1999/xlink" content-type="arpha" xlink:type="simple">B4BAEAAC-8D11-5DB7-8B8B-BEEE79863926</object-id>
              <tp:taxon-name-part taxon-name-part-type="genus" reg="Sudesna">Sudesna</tp:taxon-name-part>
              <tp:taxon-name-part taxon-name-part-type="species" reg="yangi">yangi</tp:taxon-name-part>
              <object-id xmlns:xlink="http://www.w3.org/1999/xlink" content-type="zoobank" xlink:type="simple">https://zoobank.org/8D303C1E-237D-4A68-8EB3-7EED0A0B6413</object-id>
            </tp:taxon-name><tp:taxon-status xmlns:xlink="http://www.w3.org/1999/xlink" xlink:type="simple">sp. nov.</tp:taxon-status><xref ref-type="fig" rid="F13">Figs 13</xref><xref ref-type="fig" rid="F14">, 14</xref><xref ref-type="fig" rid="F15">, 15 (杨氏苏蛛)</xref></tp:nomenclature><tp:treatment-sec sec-type="type material" id="SECID0ET3BG"><title>Type material.</title><p><bold><italic>Holotype</italic></bold> ♂ (<abbrev xmlns:xlink="http://www.w3.org/1999/xlink" content-type="institution" xlink:title="Collection of Spiders, School of Life Sciences, Southwest University, Chongqing, China" id="ABBRID0E53BG" xlink:type="simple">SWUC</abbrev>-T-DI-19-01); <bold>Yunnan Province</bold>; Dali City, Mount Cangshan, Xieyangfeng; <named-content xmlns:xlink="http://www.w3.org/1999/xlink" content-type="dwc:verbatimCoordinates" xlink:type="simple"><named-content content-type="geo-json" specific-use="{&#34;type&#34;:&#34;Point&#34;,&#34;coordinates&#34;:[100.189722,25.594167]}" id="NCID0EI4BG" xlink:type="simple">25°35′39″N, 100°11′23″E</named-content></named-content>; elev. 2573 m; 11 September 2011; Z.Z. Yang leg. <bold><italic>Paratypes</italic></bold>: 3 ♂ 6 ♀ (<abbrev xmlns:xlink="http://www.w3.org/1999/xlink" content-type="institution" xlink:title="Collection of Spiders, School of Life Sciences, Southwest University, Chongqing, China" id="ABBRID0EQ4BG" xlink:type="simple">SWUC</abbrev>-T-DI-19-02 to 10); same data as holotype. • 1 ♀ (<abbrev xmlns:xlink="http://www.w3.org/1999/xlink" content-type="institution" xlink:title="Collection of Spiders, School of Life Sciences, Southwest University, Chongqing, China" id="ABBRID0EV4BG" xlink:type="simple">SWUC</abbrev>-T-DI-19-11); Mount Cangshan, Dapoqing; <named-content xmlns:xlink="http://www.w3.org/1999/xlink" content-type="dwc:verbatimCoordinates" xlink:type="simple"><named-content content-type="geo-json" specific-use="{&#34;type&#34;:&#34;Point&#34;,&#34;coordinates&#34;:[100.130833,25.577222]}" id="NCID0E44BG" xlink:type="simple">25°34′38″N, 100°07′51″E</named-content></named-content>; elev. 2043 m; 30 August 2009; Z.Z. Yang leg. • 6 ♂ 4 ♀ (<abbrev xmlns:xlink="http://www.w3.org/1999/xlink" content-type="institution" xlink:title="Collection of Spiders, School of Life Sciences, Southwest University, Chongqing, China" id="ABBRID0EC5BG" xlink:type="simple">SWUC</abbrev>-T-DI-19-12 to 21); Mount Cangshan, Yujufeng; <named-content xmlns:xlink="http://www.w3.org/1999/xlink" content-type="dwc:verbatimCoordinates" xlink:type="simple"><named-content content-type="geo-json" specific-use="{&#34;type&#34;:&#34;Point&#34;,&#34;coordinates&#34;:[100.118611,25.705833]}" id="NCID0EK5BG" xlink:type="simple">25°42′21″N, 100°7′7″E</named-content></named-content>; elev. 2600 m; 13 September 2009; Z.Z. Yang leg. • 1 ♂ (<abbrev xmlns:xlink="http://www.w3.org/1999/xlink" content-type="institution" xlink:title="Collection of Spiders, School of Life Sciences, Southwest University, Chongqing, China" id="ABBRID0EP5BG" xlink:type="simple">SWUC</abbrev>-T-DI-19-22); Mount Cangshan, Xieyangfeng; <named-content xmlns:xlink="http://www.w3.org/1999/xlink" content-type="dwc:verbatimCoordinates" xlink:type="simple"><named-content content-type="geo-json" specific-use="{&#34;type&#34;:&#34;Point&#34;,&#34;coordinates&#34;:[100.196389,25.590000]}" id="NCID0EX5BG" xlink:type="simple">25°35′24″N, 100°11′47″E</named-content></named-content>; elev. 2500 m; 22 November 2011; P. Feng leg. • 2 ♀ (<abbrev xmlns:xlink="http://www.w3.org/1999/xlink" content-type="institution" xlink:title="Collection of Spiders, School of Life Sciences, Southwest University, Chongqing, China" id="ABBRID0E35BG" xlink:type="simple">SWUC</abbrev>-T-DI-19-23 to 24); Mount Cangshan, Xieyangfeng; <named-content xmlns:xlink="http://www.w3.org/1999/xlink" content-type="dwc:verbatimCoordinates" xlink:type="simple"><named-content content-type="geo-json" specific-use="{&#34;type&#34;:&#34;Point&#34;,&#34;coordinates&#34;:[100.189167,5.594444]}" id="NCID0EE6BG" xlink:type="simple">5°35′40″N, 100°11′21″E</named-content></named-content>; elev. 2500 m; 14 June 2011; Y. He leg. • 3 ♀ (<abbrev xmlns:xlink="http://www.w3.org/1999/xlink" content-type="institution" xlink:title="Collection of Spiders, School of Life Sciences, Southwest University, Chongqing, China" id="ABBRID0EJ6BG" xlink:type="simple">SWUC</abbrev>-T-DI-19-25 to 27); Eyuan County, Cibi Township, Biaoshan; <named-content xmlns:xlink="http://www.w3.org/1999/xlink" content-type="dwc:verbatimCoordinates" xlink:type="simple"><named-content content-type="geo-json" specific-use="{&#34;type&#34;:&#34;Point&#34;,&#34;coordinates&#34;:[99.905833,26.161389]}" id="NCID0ER6BG" xlink:type="simple">26°09′41″N, 99°54′21″E</named-content></named-content>; elev. 2310 m; 17 August 2009; Z.X. Li and L.Y. Wang leg. • 1 ♂ (<abbrev xmlns:xlink="http://www.w3.org/1999/xlink" content-type="institution" xlink:title="Collection of Spiders, School of Life Sciences, Southwest University, Chongqing, China" id="ABBRID0EW6BG" xlink:type="simple">SWUC</abbrev>-T-DI-19-28); Kunming City, Mount Xishan, Maomaoqing; <named-content xmlns:xlink="http://www.w3.org/1999/xlink" content-type="dwc:verbatimCoordinates" xlink:type="simple"><named-content content-type="geo-json" specific-use="{&#34;type&#34;:&#34;Point&#34;,&#34;coordinates&#34;:[102.631667,24.955556]}" id="NCID0E56BG" xlink:type="simple">24°57′20″N, 102°37′54″E</named-content></named-content>; elev. 2204 m; 13 October 2016; G.Q. Huang, X.B. Guo and Y.C. Wang leg. • 1 ♀ (<abbrev xmlns:xlink="http://www.w3.org/1999/xlink" content-type="institution" xlink:title="Collection of Spiders, School of Life Sciences, Southwest University, Chongqing, China" id="ABBRID0EEAAI" xlink:type="simple">SWUC</abbrev>-T-DI-19-29); Baoshan City, Longyang District, Mangkuan Township, Mount Gaoligong; <named-content xmlns:xlink="http://www.w3.org/1999/xlink" content-type="dwc:verbatimCoordinates" xlink:type="simple"><named-content content-type="geo-json" specific-use="{&#34;type&#34;:&#34;Point&#34;,&#34;coordinates&#34;:[98.795000,25.307500]}" id="NCID0EMAAI" xlink:type="simple">25°18′27″N, 98°47′42″E</named-content></named-content>; elev. 1496 m; 6 October 2015; T. Lu and Y.C. Zhou leg. • 2 ♀ (<abbrev xmlns:xlink="http://www.w3.org/1999/xlink" content-type="institution" xlink:title="Collection of Spiders, School of Life Sciences, Southwest University, Chongqing, China" id="ABBRID0ERAAI" xlink:type="simple">SWUC</abbrev>-T-DI-19-30 to 31); Baoshan City, Longyang District, Mangkuan Township, Mount Gaoligong; <named-content xmlns:xlink="http://www.w3.org/1999/xlink" content-type="dwc:verbatimCoordinates" xlink:type="simple"><named-content content-type="geo-json" specific-use="{&#34;type&#34;:&#34;Point&#34;,&#34;coordinates&#34;:[98.790000,25.301389]}" id="NCID0EZAAI" xlink:type="simple">25°18′05″N, 98°47′24″E</named-content></named-content>; elev. 1793 m; 8 October 2015; T. Lu and Y.C. Zhou leg.</p></tp:treatment-sec><tp:treatment-sec sec-type="etymology" id="SECID0E5AAI"><title>Etymology.</title><p>This species is named after the collector of the holotype and some paratype material; a noun in genitive case.</p></tp:treatment-sec><tp:treatment-sec sec-type="diagnosis" id="SECID0EDBAI"><title>Diagnosis.</title><p>The male of this new species is similar to <italic><tp:taxon-name><tp:taxon-name-part taxon-name-part-type="genus" reg="Sudesna">S.</tp:taxon-name-part><tp:taxon-name-part taxon-name-part-type="species" reg="circularis">circularis</tp:taxon-name-part></tp:taxon-name></italic> Zhang &amp; Li, 2011 (<xref ref-type="bibr" rid="B17">Zhang and Li 2011</xref>: 30, figs 8A–C, 9A–F) in having a long embolus and lacking tibial ctenidia, but it can be distinguished by the pale opisthosoma (vs yellow-brown with black markings) (Fig. <xref ref-type="fig" rid="F14">14A</xref>) and the embolus originating at the 9:00 o’clock position (vs 8:30) (Figs <xref ref-type="fig" rid="F13">13A–C</xref>, <xref ref-type="fig" rid="F14">14C–E</xref>). For the diagnosis of the female of <italic><tp:taxon-name><tp:taxon-name-part taxon-name-part-type="genus" reg="Sudesna">S.</tp:taxon-name-part><tp:taxon-name-part taxon-name-part-type="species" reg="yangi">yangi</tp:taxon-name-part></tp:taxon-name></italic>, see <italic><tp:taxon-name><tp:taxon-name-part taxon-name-part-type="genus" reg="Sudesna">S.</tp:taxon-name-part><tp:taxon-name-part taxon-name-part-type="species" reg="cangshan">cangshan</tp:taxon-name-part></tp:taxon-name></italic> sp. nov. part.</p><fig id="F13" position="float" orientation="portrait"><object-id xmlns:xlink="http://www.w3.org/1999/xlink" content-type="doi" xlink:type="simple">10.3897/zookeys.1234.145300.figure13</object-id><object-id xmlns:xlink="http://www.w3.org/1999/xlink" content-type="arpha" xlink:type="simple">48370943-13A1-5AF7-B1EE-85D7A42D541E</object-id><label>Figure 13.</label><caption><p><italic><tp:taxon-name><tp:taxon-name-part taxon-name-part-type="genus" reg="Sudesna">Sudesna</tp:taxon-name-part><tp:taxon-name-part taxon-name-part-type="species" reg="yangi">yangi</tp:taxon-name-part></tp:taxon-name></italic> sp. nov. holotype male (<bold>A–C</bold>) and paratype female (<bold>D, E</bold>). <bold>A</bold> Left male palp, ventral view <bold>B</bold> same, retrolateral view <bold>C</bold> same, dorsal view <bold>D</bold> epigyne, ventral view <bold>E</bold> vulva, dorsal view. Abbreviations: AA = anterior arm of conductor; CD = copulatory duct; CO = copulatory opening; Ct = ctenidia; Em = embolus; FD = fertilization duct; PA = posterior arm of conductor; RTA = retrolateral tibial apophysis; S = spermathecal; SH = spermathecal head.</p></caption><graphic xmlns:xlink="http://www.w3.org/1999/xlink" xlink:href="zookeys-1234-127_article-145300__-g013.jpg" position="float" orientation="portrait" xlink:type="simple" id="oo_1304149.jpg"><uri content-type="original_file" xlink:type="simple">https://binary.pensoft.net/fig/1304149</uri></graphic></fig><fig id="F14" position="float" orientation="portrait"><object-id xmlns:xlink="http://www.w3.org/1999/xlink" content-type="doi" xlink:type="simple">10.3897/zookeys.1234.145300.figure14</object-id><object-id xmlns:xlink="http://www.w3.org/1999/xlink" content-type="arpha" xlink:type="simple">4D2FC610-2204-5CF6-A0FE-2281FDB4D2BC</object-id><label>Figure 14.</label><caption><p><italic><tp:taxon-name><tp:taxon-name-part taxon-name-part-type="genus" reg="Sudesna">Sudesna</tp:taxon-name-part><tp:taxon-name-part taxon-name-part-type="species" reg="shangrila">shangrila</tp:taxon-name-part></tp:taxon-name></italic> sp. nov. holotype male (<bold>A, C–E</bold>) and paratype female (<bold>B, F, G</bold>). <bold>A</bold> Male habitus, dorsal view <bold>B</bold> female habitus, dorsal view <bold>C</bold> left male palp, ventral view <bold>D</bold> same, retrolateral view <bold>E</bold> same, dorsal view <bold>F</bold> epigyne, ventral view <bold>G</bold> vulva, dorsal view.</p></caption><graphic xmlns:xlink="http://www.w3.org/1999/xlink" xlink:href="zookeys-1234-127_article-145300__-g014.jpg" position="float" orientation="portrait" xlink:type="simple" id="oo_1304150.jpg"><uri content-type="original_file" xlink:type="simple">https://binary.pensoft.net/fig/1304150</uri></graphic></fig></tp:treatment-sec><tp:treatment-sec sec-type="description" id="SECID0EKFAI"><title>Description.</title><p><bold>Male holotype</bold> (Fig. <xref ref-type="fig" rid="F14">14A</xref>) total length 3.76. Prosoma 1.70 long, 1.42 wide; opisthosoma 2.13 long, 1.48 wide. Dorsum of prosoma brown, with high cephalic area. Eye sizes and interdistances: <abbrev xmlns:xlink="http://www.w3.org/1999/xlink" xlink:title="anterior median eye" id="ABBRID0EWFAI" xlink:type="simple">AME</abbrev> 0.07, <abbrev xmlns:xlink="http://www.w3.org/1999/xlink" xlink:title="anterior lateral eye" id="ABBRID0E1FAI" xlink:type="simple">ALE</abbrev> 0.11, <abbrev xmlns:xlink="http://www.w3.org/1999/xlink" xlink:title="posterior median eye" id="ABBRID0E5FAI" xlink:type="simple">PME</abbrev> 0.10, <abbrev xmlns:xlink="http://www.w3.org/1999/xlink" xlink:title="posterior lateral eye" id="ABBRID0ECGAI" xlink:type="simple">PLE</abbrev>, 0.11; <abbrev xmlns:xlink="http://www.w3.org/1999/xlink" xlink:title="anterior median eye" id="ABBRID0EGGAI" xlink:type="simple">AME</abbrev>–<abbrev xmlns:xlink="http://www.w3.org/1999/xlink" xlink:title="anterior median eye" id="ABBRID0EKGAI" xlink:type="simple">AME</abbrev> 0.14, <abbrev xmlns:xlink="http://www.w3.org/1999/xlink" xlink:title="anterior median eye" id="ABBRID0EOGAI" xlink:type="simple">AME</abbrev>–<abbrev xmlns:xlink="http://www.w3.org/1999/xlink" xlink:title="anterior lateral eye" id="ABBRID0ESGAI" xlink:type="simple">ALE</abbrev> 0.11, <abbrev xmlns:xlink="http://www.w3.org/1999/xlink" xlink:title="posterior median eye" id="ABBRID0EWGAI" xlink:type="simple">PME</abbrev>–<abbrev xmlns:xlink="http://www.w3.org/1999/xlink" xlink:title="posterior median eye" id="ABBRID0E1GAI" xlink:type="simple">PME</abbrev> 0.15, <abbrev xmlns:xlink="http://www.w3.org/1999/xlink" xlink:title="posterior median eye" id="ABBRID0E5GAI" xlink:type="simple">PME</abbrev>–<abbrev xmlns:xlink="http://www.w3.org/1999/xlink" xlink:title="posterior lateral eye" id="ABBRID0ECHAI" xlink:type="simple">PLE</abbrev> 0.16, <abbrev xmlns:xlink="http://www.w3.org/1999/xlink" xlink:title="anterior lateral eye" id="ABBRID0EGHAI" xlink:type="simple">ALE</abbrev>–<abbrev xmlns:xlink="http://www.w3.org/1999/xlink" xlink:title="posterior lateral eye" id="ABBRID0EKHAI" xlink:type="simple">PLE</abbrev> 0.02. <abbrev xmlns:xlink="http://www.w3.org/1999/xlink" xlink:title="median ocular area" id="ABBRID0EOHAI" xlink:type="simple">MOA</abbrev> 0.29 long, anterior width 0.26, posterior width 0.32. Clypeus height 0.16. Chelicerae stout, brown, with 4 promarginal and 3 retromarginal teeth. Legs yellow-brown. Leg measurements: I 6.08 (1.86, 2.18, 1.28, 0.76); II 6.34 (1.72, 2.02, 1.90, 0.70); III 4.02 (1.27, 1.28, 0.93, 0.54); IV 4.48 (1.36, 1.54, 1.08, 0.50). Leg formula: 1243. Opisthosoma oval. Dorsum and venter pale. Spinnerets short and yellowish brown.</p><p><bold><italic>Palp</italic></bold> (Figs <xref ref-type="fig" rid="F13">13A, B</xref>, <xref ref-type="fig" rid="F14">14C–E</xref>). Tibia without ctenidia. Retrolateral tibial apophysis hook-shaped in retrolateral view. Embolus somewhat O-shaped and originating at about the 9:00 o’clock position, terminating at about the 5:00 o’clock position. Anterior arm of conductor (AA) tapering and distally reaching the 12:30 o’clock position; posterior arm (PA) spiral, with a pointed, scaly tip.</p><p><bold>Female paratype</bold> (<abbrev xmlns:xlink="http://www.w3.org/1999/xlink" content-type="institution" xlink:title="Collection of Spiders, School of Life Sciences, Southwest University, Chongqing, China" id="ABBRID0EFIAI" xlink:type="simple">SWUC</abbrev>-T-DI-19-02, Fig. <xref ref-type="fig" rid="F14">14B</xref>) total length 3.78. Prosoma 1.36 long, 1.13 wide; opisthosoma 2.67 long, 1.99 wide. Dorsum of prosoma yellowish brown, with high cephalic area. Eye sizes and interdistances: <abbrev xmlns:xlink="http://www.w3.org/1999/xlink" xlink:title="anterior median eye" id="ABBRID0EOIAI" xlink:type="simple">AME</abbrev> 0.05, <abbrev xmlns:xlink="http://www.w3.org/1999/xlink" xlink:title="anterior lateral eye" id="ABBRID0ESIAI" xlink:type="simple">ALE</abbrev> 0.10, <abbrev xmlns:xlink="http://www.w3.org/1999/xlink" xlink:title="posterior median eye" id="ABBRID0EWIAI" xlink:type="simple">PME</abbrev> 0.09, <abbrev xmlns:xlink="http://www.w3.org/1999/xlink" xlink:title="posterior lateral eye" id="ABBRID0E1IAI" xlink:type="simple">PLE</abbrev>, 0.09; <abbrev xmlns:xlink="http://www.w3.org/1999/xlink" xlink:title="anterior median eye" id="ABBRID0E5IAI" xlink:type="simple">AME</abbrev>–<abbrev xmlns:xlink="http://www.w3.org/1999/xlink" xlink:title="anterior median eye" id="ABBRID0ECJAI" xlink:type="simple">AME</abbrev> 0.13, <abbrev xmlns:xlink="http://www.w3.org/1999/xlink" xlink:title="anterior median eye" id="ABBRID0EGJAI" xlink:type="simple">AME</abbrev>–<abbrev xmlns:xlink="http://www.w3.org/1999/xlink" xlink:title="anterior lateral eye" id="ABBRID0EKJAI" xlink:type="simple">ALE</abbrev> 0.10, <abbrev xmlns:xlink="http://www.w3.org/1999/xlink" xlink:title="posterior median eye" id="ABBRID0EOJAI" xlink:type="simple">PME</abbrev>–<abbrev xmlns:xlink="http://www.w3.org/1999/xlink" xlink:title="posterior median eye" id="ABBRID0ESJAI" xlink:type="simple">PME</abbrev> 0.14, <abbrev xmlns:xlink="http://www.w3.org/1999/xlink" xlink:title="posterior median eye" id="ABBRID0EWJAI" xlink:type="simple">PME</abbrev>–<abbrev xmlns:xlink="http://www.w3.org/1999/xlink" xlink:title="posterior lateral eye" id="ABBRID0E1JAI" xlink:type="simple">PLE</abbrev> 0.15, <abbrev xmlns:xlink="http://www.w3.org/1999/xlink" xlink:title="anterior lateral eye" id="ABBRID0E5JAI" xlink:type="simple">ALE</abbrev>–<abbrev xmlns:xlink="http://www.w3.org/1999/xlink" xlink:title="posterior lateral eye" id="ABBRID0ECKAI" xlink:type="simple">PLE</abbrev> 0.05. <abbrev xmlns:xlink="http://www.w3.org/1999/xlink" xlink:title="median ocular area" id="ABBRID0EGKAI" xlink:type="simple">MOA</abbrev> 0.25 long, anterior width 0.23, posterior width 0.31. Clypeus height 0.14. Legs yellow-brown. Leg measurements: I 5.14 (1.61, 1.75, 1.07, 0.71); II 4.66 (1.52, 1.52, 1.00, 0.62); III 3.81 (1.20, 1.24, 0.85, 0.52); IV 4.58 (1.41, 1.59, 1.06, 0.52). Leg formula: 1243. Opisthosoma oval. Dorsum and venter pale. Spinnerets short and yellowish brown.</p><p><bold><italic>Epigyne</italic></bold> (Figs <xref ref-type="fig" rid="F13">13C, D</xref>, <xref ref-type="fig" rid="F14">14F, G</xref>). Copulatory openings large, 9-shaped, facing away from each other, separated by about 1.7 times their width. Copulatory ducts slightly sclerotized, long and abruptly bent. Spermatheca clavate, spermathecal heads round. Fertilization ducts semicircular, directed laterally.</p></tp:treatment-sec><tp:treatment-sec sec-type="variation" id="SECID0EZKAI"><title>Variation.</title><p>Male (<italic>n</italic> = 12) total length 3.76–4.15; female (<italic>n</italic> = 16) total length 3.78–4.57.</p></tp:treatment-sec><tp:treatment-sec sec-type="distribution" id="SECID0EDLAI"><title>Distribution.</title><p>China (Yunnan) (Fig. <xref ref-type="fig" rid="F15">15</xref>).</p><fig id="F15" position="float" orientation="portrait"><object-id xmlns:xlink="http://www.w3.org/1999/xlink" content-type="doi" xlink:type="simple">10.3897/zookeys.1234.145300.figure15</object-id><object-id xmlns:xlink="http://www.w3.org/1999/xlink" content-type="arpha" xlink:type="simple">71822F32-B96E-567A-AEF9-1E7F81CCB869</object-id><label>Figure 15.</label><caption><p>Distribution of <italic><tp:taxon-name><tp:taxon-name-part taxon-name-part-type="genus" reg="Sudesna">Sudesna</tp:taxon-name-part></tp:taxon-name></italic> species in China.</p></caption><graphic xmlns:xlink="http://www.w3.org/1999/xlink" xlink:href="zookeys-1234-127_article-145300__-g015.jpg" position="float" orientation="portrait" xlink:type="simple" id="oo_1304151.jpg"><uri content-type="original_file" xlink:type="simple">https://binary.pensoft.net/fig/1304151</uri></graphic></fig></tp:treatment-sec><ref-list><ref id="B17"><mixed-citation xmlns:xlink="http://www.w3.org/1999/xlink" xlink:type="simple"><person-group><name name-style="western"><surname>Zhang</surname><given-names>ZS</given-names></name><name name-style="western"><surname>Li</surname><given-names>SQ</given-names></name></person-group> (<year>2011</year>) <article-title>On four new canopy spiders of <tp:taxon-name><tp:taxon-name-part taxon-name-part-type="family">Dictynidae</tp:taxon-name-part></tp:taxon-name> (<tp:taxon-name><tp:taxon-name-part taxon-name-part-type="order">Araneae</tp:taxon-name-part></tp:taxon-name>) from Xishuangbanna rainforest, China.</article-title><source>Zootaxa</source><volume>3066</volume>: <fpage>21</fpage>–<lpage>36</lpage>. <ext-link xlink:href="10.11646/zootaxa.3066.1.2" ext-link-type="doi" xlink:type="simple">https://doi.org/10.11646/zootaxa.3066.1.2</ext-link></mixed-citation></ref></ref-list></tp:taxon-treatment>
